# Supplementary material for: Heat‐induced maternal effects shape avian eggshell traits and embryo development and phenotype at high incubation temperatures
Source: Ecol Evol. 2023 Sep 22;13(9):e10546. doi: 10.1002/ece3.10546 (PMC10515880; doi:10.1002/ece3.10546)
Supplement: Supplementary file 1 — Data S1 [file ECE3-13-e10546-s003.csv]

nestid	layorder	eggid	avgthickness	low	Numfragment	Totalarea	Totalpores	Poredens	jtreat	atreat	treatment	inctreat	fulltreatment	juv:inc	Date Laid	timelaid	eggmass	fertility	morttime	morttime2	survival	survival2	d4hr	d4time	d4incorder	d10hr	d10incorder	d10time	d10mass	wtchange	Hdate	Htime	inctime	Edate	Etime	Timebtw	body	pec	yolk	heart
1	3	#1-3	0.0664	0.058666667	6	65264381.77	14	21.45121063	Mild	Control	MC	HIGH	MCH	HH	10/19/2016	900	1.242	Fertile	7	Hatched	0	Hatched	NA	NA	NA	292	6	52	NA	NA	NA	NA	NA	11/1/2016	1732	NA	0.864	0.027	0.09	NA
1	4	#1-4	0.0575	0.056333333	3	21907332.41	5	22.82340865	Mild	Control	MC	CONT	MCC	HC	10/20/2016	900	1.202	Fertile	7	Hatched	0	Hatched	NA	NA	NA	253	2	53	NA	NA	NA	NA	NA	11/2/2016	1630	NA	0.729	0.014	NA	0.005
1	5	#1-5	0.0545	0.051666667	7	44778296.98	11	24.56547199	Mild	Control	MC	HIGH	MCH	HH	10/21/2016	900	1.225	Fertile	7	Hatched	0	Hatched	NA	NA	NA	194	1	55	NA	NA	11/4/2016	1749	14.74236111	11/5/2016	1257	1148	0.0625	0.009	0.07	0.004
1	6	#1-6	0.076	0.076	6	43544951.75	9	20.6682971	Mild	Control	MC	CONT	MCC	HC	10/23/2016	900	1.267	Fertile	7	Hatched	0	Hatched	NA	NA	NA	NA	NA	NA	NA	NA	11/4/2016	1748	12.74166667	11/5/2016	1445	1257	0.724	0.018	0.06	0.008
1	11	#1-11	0.061	0.060666667	5	27858656.33	6	21.53729142	Mild	Control	MC	HIGH	MCH	HH	11/13/2016	900	1.256	Fertile	5	Very Late	1	Died	179	50	1	359	1	54	NA	NA	NA	NA	NA	NA	NA	NA	NA	NA	NA	NA
1	13	#1-13	0.060222222	0.058	5	18077527.99	5	27.65864892	Mild	Control	MC	HIGH	MCH	HH	11/18/2016	900	1.043	Fertile	4	Late	1	Died	191	56	2	NA	NA	NA	NA	NA	NA	NA	NA	NA	NA	NA	NA	NA	NA	NA
1	14	#1-14	0.0708	0.066	9	72551503.67	11	15.16164303	Mild	Control	MC	CONT	MCC	HC	11/19/2016	900	1.12	Fertile	4	Late	1	Died	215	51	2	NA	NA	NA	NA	NA	NA	NA	NA	NA	NA	NA	NA	NA	NA	NA
1	17	#1-17	0.075444444	0.074666667	3	18370066.78	3	16.33091505	Mild	Control	MC	HIGH	MCH	HH	11/22/2016	900	1.317	Fertile	6	Pipping	1	Died	167	57	3	352	3	52	NA	NA	NA	NA	NA	NA	NA	NA	NA	NA	NA	NA
1	19	#1-19	0.066666667	0.065666667	5	58661715.44	6	10.22813594	Mild	Control	MC	HIGH	MCH	HH	11/27/2016	900	1.278	Fertile	4	Late	1	Died	NA	NA	NA	291	4	55	NA	NA	NA	NA	NA	NA	NA	NA	NA	NA	NA	NA
1	21	#1-21	0.058083333	0.057	6	39502057.05	5	12.65756868	Mild	Control	MC	HIGH	MCH	HH	11/27/2016	900	1.236	Fertile	6	Pipping	1	Died	253	50	1	NA	NA	NA	NA	NA	NA	NA	NA	NA	NA	NA	NA	NA	NA	NA
1	22	#1-22	0.067888889	0.061	5	54038847.84	6	11.10312347	Mild	Control	MC	CONT	MCC	HC	11/28/2016	900	1.234	Fertile	6	Pipping	1	Died	189	54	8	298	4	50	NA	NA	NA	NA	NA	NA	NA	NA	NA	NA	NA	NA
1	23	#1-23	0.062	0.058666667	4	27151066.37	5	18.41548296	Mild	Control	MC	HIGH	MCH	HH	11/29/2016	900	1.231	Fertile	4	Late	1	Died	257	50	3	322	5	50	NA	NA	NA	NA	NA	NA	NA	NA	NA	NA	NA	NA
1	25	#1-25	0.063555556	0.06	9	152505331	16	10.49143652	Mild	Control	MC	HIGH	MCH	HH	12/2/2016	900	1.277	Fertile	5	Very Late	1	Died	246	59	3	315	4	55	1.156	-0.094753328	NA	NA	NA	NA	NA	NA	NA	NA	NA	NA
3	3	#3-3	0.0518	0.047666667	6	47350134.53	7	14.78348492	Mild	High	MH	CONT	MHC	HC	11/28/2016	900	1.027	Fertile	4	Late	1	Died	164	51	5	NA	NA	NA	NA	NA	NA	NA	NA	NA	NA	NA	NA	NA	NA	NA
4	1	#4-1	0.065166667	0.064	13	74531969.64	10	13.41706123	Control	High	CH	CONT	CHC	CC	10/16/2016	900	1.268	Fertile	7	Hatched	0	Hatched	NA	NA	NA	297	1	58	NA	NA	NA	NA	NA	10/29/2016	1930	NA	0.872	0.023	0.066	NA
4	3	#4-3	0.064	0.06	6	20259536.98	3	14.80784088	Control	High	CH	CONT	CHC	CC	10/19/2016	900	1.325	Fertile	6	Pipping	1	Died	NA	NA	NA	283	3	50	NA	NA	NA	NA	NA	NA	NA	NA	NA	NA	NA	NA
4	11	#4-11	0.055888889	0.055666667	4	25907116	2	7.719886691	Control	High	CH	CONT	CHC	CC	11/13/2016	900	1.368	Fertile	6	Pipping	1	Died	184	50	2	331	1	56	NA	NA	NA	NA	NA	NA	NA	NA	NA	NA	NA	NA
4	14	#4-14	0.062666667	0.061333333	5	41024764.98	6	14.6253123	Control	High	CH	CONT	CHC	CC	11/19/2016	900	1.347	NA	6	Pipping	1	Died	NA	NA	NA	NA	NA	NA	NA	NA	NA	NA	NA	NA	NA	NA	NA	NA	NA	NA
4	19	#4-19	0.063555556	0.059666667	6	49158333.79	5	10.17121537	Control	High	CH	CONT	CHC	CC	11/29/2016	900	1.393	Fertile	5	Very Late	1	Died	236	59	2	344	3	52	NA	NA	NA	NA	NA	NA	NA	NA	NA	NA	NA	NA
4	20	#4-20	0.058	0.053	6	58151730.69	4	6.8785571	Control	High	CH	HIGH	CHH	CH	11/30/2016	900	1.406	Fertile	6	Pipping	1	Died	209	56	3	295	1	54	NA	NA	NA	NA	NA	NA	NA	NA	NA	NA	NA	NA
4	24	#4-24	0.062555556	0.062333333	5	50664295.1	5	9.868882988	Control	High	CH	HIGH	CHH	CH	12/10/2016	900	1.387	Fertile	6	Pipping	1	Died	187	59	6	271	1	50	1.293	-0.06777217	NA	NA	NA	NA	NA	NA	NA	NA	NA	NA
5	6	#5-6	0.053	0.052	5	38109922.79	2	5.247977045	Control	Control	CC	CONT	CCC	CC	11/26/2016	900	1.201	Fertile	6	Pipping	1	Died	231	59	4	387	3	60	NA	NA	NA	NA	NA	NA	NA	NA	NA	NA	NA	NA
6	1	#6-1	0.05	0.049666667	6	48918947.42	12	24.53037245	Mild	Control	MC	CONT	MCC	HC	10/27/2016	900	1.231	Fertile	7	Hatched	0	Hatched	206	50	1	337	3	53	NA	NA	11/8/2016	1401	12.58402778	11/9/2016	1338	1477	0.839	0.028	NA	0.007
6	7	#6-7	0.053777778	0.050333333	4	34146659.35	3	8.785632496	Mild	Control	MC	HIGH	MCH	HH	11/21/2016	900	1.255	Fertile	6	Pipping	1	Died	NA	NA	NA	NA	NA	NA	NA	NA	NA	NA	NA	NA	NA	NA	NA	NA	NA	NA
6	8	#6-8	0.05525	0.049666667	9	31861583.53	5	15.69287978	Mild	Control	MC	CONT	MCC	HC	11/22/2016	900	1.23	Fertile	6	Pipping	1	Died	NA	NA	NA	386	6	52	NA	NA	NA	NA	NA	NA	NA	NA	NA	NA	NA	NA
6	10	#6-10	0.055666667	0.053666667	6	57638820.57	7	12.14459271	Mild	Control	MC	CONT	MCC	HC	11/26/2016	900	1.197	Fertile	6	Pipping	1	Died	207	59	3	372	2	55	NA	NA	NA	NA	NA	NA	NA	NA	NA	NA	NA	NA
6	11	#6-11	0.059241667	0.057633333	5	26796080	3	11.19566743	Mild	Control	MC	HIGH	MCH	HH	11/27/2016	900	1.284	Fertile	6	Pipping	1	Died	NA	NA	NA	NA	NA	NA	NA	NA	NA	NA	NA	NA	NA	NA	NA	NA	NA	NA
6	12	#6-12	0.049333333	0.049	4	25853208.66	4	15.47196734	Mild	Control	MC	CONT	MCC	HC	11/28/2016	900	1.353	Fertile	6	Pipping	1	Died	NA	NA	NA	317	1	56	NA	NA	NA	NA	NA	NA	NA	NA	NA	NA	NA	NA
6	17	#6-17	0.052916667	0.050666667	5	24455557.46	4	16.35620045	Mild	Control	MC	HIGH	MCH	HH	12/7/2016	900	1.349	Fertile	5	Very Late	1	Died	247	54	3	294	1	59	1.242	-0.079318013	NA	NA	NA	NA	NA	NA	NA	NA	NA	NA
6	21	#6-21	0.045222222	0.043666667	8	47709364.56	6	12.57614738	Mild	Control	MC	HIGH	MCH	HH	12/10/2016	900	1.239	Fertile	6	Pipping	1	Died	NA	NA	NA	346	5	51	1.116	-0.099273608	NA	NA	NA	NA	NA	NA	NA	NA	NA	NA
6	10	#6-10	0.046366667	0.045	5	49102373.96	7	14.25592988	Mild	Control	MC	CONT	MCC	HC	NA	NA	NA	Fertile	6	Pipping	1	Died	NA	NA	NA	NA	NA	NA	NA	NA	NA	NA	NA	NA	NA	NA	NA	NA	NA	NA
7	1	#7-1	0.0455	0.044666667	8	51718519.91	7	13.53480342	Control	High	CH	HIGH	CHH	CH	10/11/2016	900	1.028	Fertile	7	Hatched	0	Hatched	NA	NA	NA	NA	NA	NA	NA	NA	NA	NA	NA	NA	NA	NA	NA	NA	NA	NA
7	2	#7-2	0.055	0.049	3	20418781.87	4	19.5898072	Control	High	CH	CONT	CHH	CH	10/12/2016	900	1.001	Fertile	7	Hatched	0	Hatched	NA	NA	NA	NA	NA	NA	NA	NA	NA	NA	NA	NA	NA	NA	NA	NA	NA	NA
7	4	#7-4	0.054166667	0.053333333	4	20146862.37	4	19.8542082	Control	High	CH	CONT	CHC	CC	10/14/2016	900	1.042	Fertile	7	Hatched	0	Hatched	NA	NA	NA	NA	NA	NA	NA	NA	NA	NA	NA	NA	NA	NA	NA	NA	NA	NA
8	5	#8-5	0.059222222	0.057666667	4	41155581.72	8	19.43843257	Control	Control	CC	CONT	CCC	CC	11/15/2016	900	1.305	Fertile	4	Late	1	Died	233	56	1	NA	NA	NA	NA	NA	NA	NA	NA	NA	NA	NA	NA	NA	NA	NA
8	8	#8-8	0.072222222	0.069666667	6	69828203.59	14	20.04920545	Control	Control	CC	HIGH	CCH	CH	11/19/2016	900	1.381	Fertile	6	Pipping	1	Died	217	51	4	NA	NA	NA	NA	NA	NA	NA	NA	NA	NA	NA	NA	NA	NA	NA
9	1	#9-1	0.0495	0.048	2	4671710.6	1	21.40543552	Mild	Control	MC	CONT	MCC	HC	10/18/2016	900	1.057	Fertile	7	Hatched	0	Hatched	NA	NA	NA	315	2	58	NA	NA	NA	NA	NA	10/31/2016	1630	NA	0.709	0.011	0.052	NA
9	2	#9-2	0.058333333	0.05	3	8364450.32	1	11.95535823	Mild	Control	MC	HIGH	MCH	HH	10/19/2016	900	1.143	Fertile	7	Hatched	0	Hatched	NA	NA	NA	335	4	54	NA	NA	NA	NA	NA	11/1/2016	1700	NA	0.724	0.018	0.028	NA
9	3	#9-3	0.050833333	0.049333333	5	38811449.62	7	18.03591484	Mild	Control	MC	CONT	MCC	HC	10/20/2016	900	1.182	Fertile	7	Hatched	0	Hatched	NA	NA	NA	225	1	56	NA	NA	NA	NA	NA	11/2/2016	1400	NA	0.864	0.03	0.067	0.007
9	4	#9-4	0.056	0.051333333	4	24495852.33	6	24.49394256	Mild	Control	MC	HIGH	MCH	HH	10/21/2016	900	1.162	Fertile	7	Hatched	0	Hatched	NA	NA	NA	NA	NA	NA	NA	NA	NA	NA	NA	11/3/2016	1516	NA	0.769	0.015	0.045	0.007
9	5	#9-5	0.0504	0.044	2	4304023.92	1	23.23407162	Mild	Control	MC	CONT	MCC	HC	10/22/2016	900	1.195	Fertile	7	Hatched	0	Hatched	206	53	3	348	2	58	NA	NA	NA	NA	NA	11/4/2016	1030	NA	0.842	0.046	0.102	0.007
9	9	#9-9	0.0625	0.062333333	4	24899319.92	6	24.09704369	Mild	Control	MC	CONT	MCC	HC	11/17/2016	900	1.252	Fertile	NA	NA	NA	NA	NA	NA	NA	NA	NA	NA	NA	NA	NA	NA	NA	NA	NA	NA	NA	NA	NA	NA
9	10	#9-10	0.059583333	0.053333333	5	56720641.15	8	14.10421292	Mild	Control	MC	HIGH	MCH	HH	11/18/2016	900	1.204	Fertile	6	Pipping	1	Died	185	58	1	NA	NA	NA	NA	NA	NA	NA	NA	NA	NA	NA	NA	NA	NA	NA
9	12	#9-12	0.054066667	0.047666667	7	43688484.09	9	20.60039433	Mild	Control	MC	HIGH	MCH	HH	11/23/2016	900	1.155	Fertile	6	Pipping	1	Died	181	56	3	368	4	51	NA	NA	NA	NA	NA	NA	NA	NA	NA	NA	NA	NA
9	17	#9-17	0.060166667	0.058333333	6	29631706.72	7	23.62334396	Mild	Control	MC	CONT	MCC	HC	11/28/2016	900	1.213	Fertile	5	Very Late	1	Died	194	50	7	NA	NA	NA	NA	NA	NA	NA	NA	NA	NA	NA	NA	NA	NA	NA
10	1	#10-1	0.058	0.057333333	4	40614202.85	6	14.77315712	Control	Control	CC	CONT	CCC	CC	11/3/2016	900	1.085	Fertile	5	Very Late	1	Died	160	54	2	NA	NA	NA	NA	NA	NA	NA	NA	NA	NA	NA	NA	NA	NA	NA
10	3	#10-3	0.057666667	0.057	6	25778729.23	4	15.51666866	Control	Control	CC	CONT	CCC	CC	11/15/2016	900	1.017	Fertile	6	Pipping	1	Died	162	59	4	331	1	58	NA	NA	NA	NA	NA	NA	NA	NA	NA	NA	NA	NA
11	1	#11-1	0.047833333	0.045333333	4	18577368.25	2	10.76578756	Mild	Control	MC	HIGH	MCH	HH	10/19/2016	900	1.099	Fertile	7	Hatched	0	Hatched	NA	NA	NA	277	5	51	NA	NA	NA	NA	NA	11/1/2016	1714	NA	0.756	0.026	0.083	NA
11	4	#11-4	0.05175	0.046333333	9	69596260.65	5	7.184294031	Mild	Control	MC	CONT	MCC	HC	10/22/2016	900	1.16	Fertile	7	Hatched	0	Hatched	191	58	3	NA	NA	NA	NA	NA	11/4/2016	1748	13.74166667	11/5/2016	1415	1227	0.899	0.024	NA	0.007
11	10	#11-10	0.047166667	0.046666667	7	38403405.25	5	13.01967877	Mild	Control	MC	CONT	MCC	HC	12/2/2016	900	1.085	Fertile	5	Very Late	1	Died	222	53	7	342	5	51	0.747	-0.311520737	NA	NA	NA	NA	NA	NA	NA	NA	NA	NA
12	1	#12-1	0.066	0.066	4	20001088.42	3	14.99918373	Control	High	CH	HIGH	CHH	CH	10/21/2016	900	1.09	Fertile	5	Very Late	1	Died	NA	NA	NA	352	2	55	NA	NA	NA	NA	NA	NA	NA	NA	NA	NA	NA	NA
12	4	#12-4	0.066666667	0.066666667	7	24115127.27	5	20.73387357	Control	High	CH	CONT	CHC	CC	10/24/2016	900	1.191	Fertile	5	Very Late	1	Died	200	50	2	307	2	50	NA	NA	NA	NA	NA	NA	NA	NA	NA	NA	NA	NA
12	5	#12-5	0.067444444	0.065333333	5	58277123.35	11	18.87533112	Control	High	CH	HIGH	CHH	CH	10/25/2016	900	1.214	Fertile	6	Pipping	1	Died	229	50	1	300	1	60	NA	NA	NA	NA	NA	NA	NA	NA	NA	NA	NA	NA
12	7	#12-7	0.063666667	0.062	5	45193489.71	7	15.48895658	Control	High	CH	HIGH	CHH	CH	11/16/2016	900	1.084	Fertile	4	Late	1	Died	246	52	2	NA	NA	NA	NA	NA	NA	NA	NA	NA	NA	NA	NA	NA	NA	NA
12	9	#12-9	0.057666667	0.052666667	4	28101652.25	6	21.35105775	Control	High	CH	CONT	CHC	CC	11/19/2016	900	1.082	Fertile	5	Very Late	1	Died	NA	NA	NA	285	4	60	NA	NA	NA	NA	NA	NA	NA	NA	NA	NA	NA	NA
12	11	#12-11	0.058916667	0.056666667	5	21380974.94	3	14.0311656	Control	High	CH	HIGH	CHH	CH	11/21/2016	900	1.194	Fertile	4	Late	1	Died	262	58	2	NA	NA	NA	NA	NA	NA	NA	NA	NA	NA	NA	NA	NA	NA	NA
13	5	#13-5	0.051428571	0.046	8	52422311.61	10	19.07584708	Control	Control	CC	CONT	CCC	CC	12/6/2016	900	1.007	Fertile	5	Very Late	1	Died	217	51	1	303	1	57	0.914	-0.092353525	NA	NA	NA	NA	NA	NA	NA	NA	NA	NA
13	6	#13-6	0.042555556	0.040333333	5	67213179.26	10	14.8780345	Control	Control	CC	HIGH	CCH	CH	12/7/2016	900	1.036	Fertile	6	Pipping	1	Died	258	59	4	NA	NA	NA	NA	NA	NA	NA	NA	NA	NA	NA	NA	NA	NA	NA
14	1	#14-1	0.060666667	0.059	4	44240002.03	17	NA	Control	High	CH	HIGH	CHH	CH	10/25/2016	900	1.093	Fertile	7	Hatched	0	Hatched	214	54	2	312	2	58	NA	NA	11/6/2016	1850	12.78472222	11/7/2017	1030	940	0.576	0.01	0.059	0.006
14	2	#14-2	0.052666667	0.051	8	28253400.82	5	17.69698463	Control	High	CH	CONT	CHC	CC	10/26/2016	900	1.071	Fertile	7	Hatched	0	Hatched	NA	NA	NA	292	2	54	NA	NA	11/7/2016	1746	12.74027778	11/8/2016	1424	1238	0.792	0.028	0.048	0.006
14	4	#14-4	0.061833333	0.061666667	5	38327321.55	8	20.87283869	Control	High	CH	CONT	CHC	CC	10/28/2016	900	1.124	Fertile	7	Hatched	0	Hatched	181	57	1	342	2	58	NA	NA	11/9/2016	1738	12.73472222	11/10/2016	1215	1117	NA	NA	0.062	0.006
14	5	#14-5	0.051166667	0.05	7	36182398.98	6	16.58264838	Control	High	CH	HIGH	CHH	CH	10/29/2016	900	1.203	Fertile	5	Very Late	1	Died	172	51	2	NA	NA	NA	NA	NA	NA	NA	NA	NA	NA	NA	NA	NA	NA	NA
14	7	#14-7	0.058333333	0.057	8	29133063.76	6	20.59515624	Control	High	CH	CONT	CHC	CC	11/17/2016	900	1.064	NA	6	Pipping	1	NA	NA	NA	NA	NA	NA	NA	NA	NA	NA	NA	NA	NA	NA	NA	NA	NA	NA	NA
14	12	#14-12	0.055111111	0.053333333	5	45727954.04	13	28.42899988	Control	High	CH	HIGH	CHH	CH	11/22/2016	900	1.067	NA	6	Pipping	1	NA	NA	NA	NA	NA	NA	NA	NA	NA	NA	NA	NA	NA	NA	NA	NA	NA	NA	NA
14	14	#14-14	0.07175	0.064	4	30181195.98	5	16.56660658	Control	High	CH	HIGH	CHH	CH	11/28/2016	900	1.14	Fertile	6	Pipping	1	Died	229	52	4	346	3	55	NA	NA	NA	NA	NA	NA	NA	NA	NA	NA	NA	NA
14	18	#14-18	0.058444444	0.053333333	7	68635707.02	6	8.741805484	Control	High	CH	HIGH	CHH	CH	12/3/2016	900	1.165	Fertile	5	Very Late	1	Died	NA	NA	NA	NA	NA	NA	NA	NA	NA	NA	NA	NA	NA	NA	NA	NA	NA	NA
15	1	#15-1	0.0595	0.058666667	9	69746245.55	9	12.90392039	Mild	Control	MC	CONT	MCC	HC	10/19/2016	900	0.944	Fertile	7	Hatched	0	Hatched	NA	NA	NA	324	2	57	NA	NA	NA	NA	NA	11/1/2016	1130	NA	0.638	0.017	0.041	0.005
15	4	#15-4	0.072333333	0.072333333	10	124492684.6	18	14.45868089	Mild	Control	MC	HIGH	MCH	HH	10/20/2016	900	1.103	Fertile	5	Very Late	1	Died	NA	NA	NA	301	1	58	NA	NA	NA	NA	NA	NA	NA	NA	NA	NA	NA	NA
15	5	#15-5	0.060777778	0.057333333	3	18044334.29	2	11.0838115	Mild	Control	MC	CONT	MCC	HC	10/21/2016	900	1.096	Fertile	7	Hatched	0	Hatched	NA	NA	NA	338	4	54	NA	NA	NA	NA	NA	11/3/2016	1500	NA	0.785	0.014	0.088	0.005
15	6	#15-6	0.058888889	0.056666667	3	20103760.09	7	NA	Mild	Control	MC	HIGH	MCH	HH	10/23/2016	900	1.104	Fertile	7	Hatched	0	Hatched	NA	NA	NA	333	3	55	NA	NA	11/4/2016	1739	12.73541667	11/5/2016	1327	1148	0.762	0.03	0.084	0.006
15	7	#15-7	0.054833333	0.054333333	3	24193700.08	4	16.53322967	Mild	Control	MC	CONT	MCC	HC	10/23/2016	900	1.096	Fertile	7	Hatched	0	Hatched	181	56	2	322	4	53	NA	NA	11/5/2016	1530	13.64583333	11/6/2016	1727	1557	0.772	0.012	0.022	0.006
15	8	#15-8	0.0575	0.050666667	7	47380503.76	10	21.10572748	Mild	Control	MC	HIGH	MCH	HH	10/24/2016	900	1.079	Fertile	7	Hatched	0	Hatched	251	57	2	348	4	55	NA	NA	11/5/2016	1531	12.64652778	11/6/2016	1616	1513	0.795	0.025	0.049	0.007
15	9	#15-9	0.061	0.057333333	8	88496282.85	14	15.8198735	Mild	Control	MC	CONT	MCC	HC	10/25/2016	900	1.062	Fertile	5	Very Late	1	Died	178	53	1	174	1	59	NA	NA	NA	NA	NA	NA	NA	NA	NA	NA	NA	NA
15	10	#15-10	0.071	0.068333333	6	48143000.32	8	16.61716126	Mild	Control	MC	HIGH	MCH	HH	10/27/2016	900	1.056	Fertile	5	Very Late	1	Died	230	60	1	342	2	50	NA	NA	NA	NA	NA	NA	NA	NA	NA	NA	NA	NA
15	12	#15-12	0.06375	0.06	6	22745385.23	4	17.58598485	Mild	Control	MC	HIGH	MCH	HH	10/30/2016	900	0.994	Fertile	5	Very Late	1	Died	230	55	3	NA	NA	NA	NA	NA	NA	NA	NA	NA	NA	NA	NA	NA	NA	NA
15	14	#15-14	0.058888889	0.057	2	5387880.08	1	18.56017553	Mild	Control	MC	HIGH	MCH	HH	11/1/2016	900	1.076	Fertile	4	Late	1	Died	207	58	1	NA	NA	NA	NA	NA	NA	NA	NA	NA	NA	NA	NA	NA	NA	NA
15	16	#15-16	0.061444444	0.06	4	58288751.58	10	17.15596874	Mild	Control	MC	HIGH	MCH	HH	11/3/2016	900	1.076	Fertile	4	Late	1	Died	188	52	1	307	6	57	NA	NA	NA	NA	NA	NA	NA	NA	NA	NA	NA	NA
15	18	#15-18	0.058333333	0.055333333	2	16076326.85	2	12.44065276	Mild	Control	MC	HIGH	MCH	HH	11/5/2016	900	1.131	Fertile	4	Late	1	Died	181	59	1	348	1	53	NA	NA	NA	NA	NA	NA	NA	NA	NA	NA	NA	NA
15	21	#15-21	0.059066667	0.055	4	32275402.04	6	18.59000855	Mild	Control	MC	HIGH	MCH	HH	11/27/2016	900	1.129	Fertile	5	Very Late	1	Died	227	50	6	342	1	56	NA	NA	NA	NA	NA	NA	NA	NA	NA	NA	NA	NA
15	25	#15-25	0.059866667	0.056666667	10	32751568.17	6	18.31973348	Mild	Control	MC	HIGH	MCH	HH	12/1/2016	900	1.071	Fertile	4	Late	1	Died	215	50	8	270	6	58	0.956	-0.107376284	NA	NA	NA	NA	NA	NA	NA	NA	NA	NA
16	3	#16-3	0.059416667	0.052666667	5	22565709.8	5	22.15751263	Mild	Control	MC	NA	MCH	HH	NA	900	NA	Fertile	6	Pipping	1	Died	220	59	1	301	1	59	NA	NA	NA	NA	NA	NA	NA	NA	NA	NA	NA	NA
17	10	#17-10	0.064777778	0.063333333	5	22436214.21	3	13.37123978	Control	High	CH	CONT	CHC	CC	11/25/2016	900	1.254	Fertile	5	Very Late	1	Died	212	53	4	NA	NA	NA	NA	NA	NA	NA	NA	NA	NA	NA	NA	NA	NA	NA
17	17	#17-17	0.059416667	0.055	4	29586758.37	4	13.51956152	Control	High	CH	HIGH	CHH	CH	12/12/2016	900	1.232	Fertile	4	Late	1	Died	240	51	2	NA	NA	NA	NA	NA	NA	NA	NA	NA	NA	NA	NA	NA	NA	NA
18	4	#18-4	0.064333333	0.064333333	3	17903703.35	5	27.92718301	Mild	High	MH	CONT	MHC	HC	12/2/2016	900	0.999	Fertile	5	Very Late	1	Died	197	54	3	292	4	53	0.919	-0.08008008	NA	NA	NA	NA	NA	NA	NA	NA	NA	NA
18	5	#18-5	0.064	0.062	9	59590079.84	9	15.103185	Mild	High	MH	HIGH	MHH	HH	12/3/2016	900	1.045	Fertile	5	Very Late	1	Died	258	55	1	223	5	58	0.971	-0.070813397	NA	NA	NA	NA	NA	NA	NA	NA	NA	NA
19	3	#19-3	0.056833333	0.056666667	5	23406381.3	7	29.90637429	Mild	High	MH	CONT	MHC	HC	12/3/2016	900	1.1	Fertile	6	Pipping	1	Died	NA	NA	NA	359	1	59	0.963	-0.124545455	NA	NA	NA	NA	NA	NA	NA	NA	NA	NA
20	4	#20-4	0.068333333	0.0595	11	69149089.63	9	13.01535573	Control	Control	CC	HIGH	CCH	CH	11/8/2016	900	1.237	Fertile	5	Very Late	1	Died	211	50	3	342	2	54	NA	NA	NA	NA	NA	NA	NA	NA	NA	NA	NA	NA
20	6	#20-6	0.060166667	0.055333333	4	38890081.22	4	10.28539894	Control	Control	CC	HIGH	CCH	CH	12/4/2016	900	1.036	Fertile	5	Very Late	1	Died	NA	NA	NA	273	3	57	0.959	-0.074324324	NA	NA	NA	NA	NA	NA	NA	NA	NA	NA
21	9	#21-9	0.059833333	0.059	4	36129624	4	11.07124724	Control	Control	CC	HIGH	CCH	CH	11/23/2016	900	1.082	Fertile	4	Late	1	Died	NA	NA	NA	NA	NA	NA	NA	NA	NA	NA	NA	NA	NA	NA	NA	NA	NA	NA
22	1	#22-1	0.055666667	0.055	7	31543990.26	4	12.68070389	Control	High	CH	HIGH	CHH	CH	11/7/2016	900	1.02	Fertile	5	Very Late	1	Died	NA	NA	NA	304	4	58	NA	NA	NA	NA	NA	NA	NA	NA	NA	NA	NA	NA
22	2	#22-2	0.052777778	0.049666667	5	40513246.77	6	14.80997076	Control	High	CH	CONT	CHC	CC	11/8/2016	900	1.119	Fertile	5	Very Late	1	Died	186	50	1	352	2	55	NA	NA	NA	NA	NA	NA	NA	NA	NA	NA	NA	NA
22	5	#22-5	0.049833333	0.042666667	5	42967943.01	4	9.309265745	Control	High	CH	HIGH	CHH	CH	12/2/2016	900	1.114	Fertile	6	Pipping	1	Died	NA	NA	NA	355	6	58	0.899	-0.192998205	NA	NA	NA	NA	NA	NA	NA	NA	NA	NA
22	6	#22-6	0.045555556	0.043	3	14444573.88	2	13.84602977	Control	High	CH	CONT	CHC	CC	12/3/2016	900	1.171	Fertile	6	Pipping	1	Died	232	59	4	289	3	51	1.086	-0.072587532	NA	NA	NA	NA	NA	NA	NA	NA	NA	NA
22	7	#22-7	0.043666667	0.041333333	7	28511955.59	13	NA	Control	High	CH	HIGH	CHH	CH	12/4/2016	900	1.104	Fertile	6	Pipping	1	Died	211	59	1	327	1	52	1.016	-0.079710145	NA	NA	NA	NA	NA	NA	NA	NA	NA	NA
23	3	#23-3	0.048166667	0.046333333	5	51702406.7	4	7.736583759	Mild	High	MH	CONT	MHC	HC	11/10/2017	900	1.231	Fertile	6	Pipping	1	Died	NA	NA	NA	NA	NA	NA	NA	NA	NA	NA	NA	NA	NA	NA	NA	NA	NA	NA
23	4	#23-4	0.064	0.062666667	3	30648508.98	4	13.05120586	Mild	High	MH	HIGH	MHH	HH	11/11/2016	900	1.268	Fertile	NA	NA	NA	NA	243	50	2	NA	NA	NA	NA	NA	NA	NA	NA	NA	NA	NA	NA	NA	NA	NA
23	5	#23-5	0.054333333	0.051	10	36691994.41	8	21.80312117	Mild	High	MH	CONT	MHC	HC	11/17/2016	900	1.212	Fertile	5	Very Late	1	Died	228	56	1	324	4	58	NA	NA	NA	NA	NA	NA	NA	NA	NA	NA	NA	NA
23	8	#23-8	0.050625	0.0435	4	45611655.01	9	19.73179881	Mild	High	MH	HIGH	MHH	HH	11/20/2016	900	1.287	Fertile	6	Pipping	1	Died	242	51	2	266	6	53	NA	NA	NA	NA	NA	NA	NA	NA	NA	NA	NA	NA
23	11	#23-11	0.075333333	0.075333333	6	41341513.07	13	31.44538996	Mild	High	MH	CONT	MHC	HC	11/28/2016	900	1.184	Fertile	4	Late	1	Died	222	51	1	NA	NA	NA	NA	NA	NA	NA	NA	NA	NA	NA	NA	NA	NA	NA
23	13	#23-13	0.062833333	0.062	3	11661515.67	3	25.72564395	Mild	High	MH	CONT	MHC	HC	11/30/2016	900	1.239	Fertile	NA	NA	NA	NA	NA	NA	NA	NA	NA	NA	NA	NA	NA	NA	NA	NA	NA	NA	NA	NA	NA	NA
23	16	#23-16	0.051722222	0.05	5	33958585.22	6	17.6685806	Mild	High	MH	HIGH	MHH	HH	12/6/2016	900	1.239	Fertile	5	Very Late	1	Died	219	57	2	319	2	53	1.152	-0.070217918	NA	NA	NA	NA	NA	NA	NA	NA	NA	NA
23	17	#23-17	0.048444444	0.046333333	5	68795939.02	11	15.98931588	Mild	High	MH	CONT	MHC	HC	12/7/2016	900	1.318	Fertile	6	Pipping	1	Died	NA	NA	NA	NA	NA	NA	NA	NA	NA	NA	NA	NA	NA	NA	NA	NA	NA	NA
24	2	#24-2	0.058133333	0.047666667	5	19594624.65	3	15.31032134	Mild	High	MH	CONT	MHC	HC	11/7/2016	900	1.163	Fertile	6	Pipping	1	Died	NA	NA	NA	315	2	55	NA	NA	NA	NA	NA	NA	NA	NA	NA	NA	NA	NA
24	12	#24-12	0.059888889	0.058333333	6	25747068.98	3	11.65181172	Mild	High	MH	CONT	MHC	HC	12/7/2016	900	1.175	NA	6	Pipping	1	NA	NA	NA	NA	NA	NA	NA	NA	NA	NA	NA	NA	NA	NA	NA	NA	NA	NA	NA
25	4	#25-4	0.061533333	0.054666667	7	63059589.71	10	15.85801628	Control	Control	CC	CONT	CCC	CC	11/24/2016	900	1.239	Fertile	6	Pipping	1	Died	233	50	2	310	4	51	NA	NA	NA	NA	NA	NA	NA	NA	NA	NA	NA	NA
26	1	#26-1	0.050666667	0.049333333	6	14387127.76	3	20.85197303	Mild	Control	MC	HIGH	MCH	HH	11/27/2016	900	1.199	Fertile	5	Very Late	1	Died	NA	NA	NA	303	3	55	NA	NA	NA	NA	NA	NA	NA	NA	NA	NA	NA	NA
26	2	#26-2	0.052666667	0.051333333	6	33764424.42	6	17.77018298	Mild	Control	MC	CONT	MCC	HC	11/28/2016	900	1.248	Fertile	6	Pipping	1	Died	152	54	6	338	2	56	NA	NA	NA	NA	NA	NA	NA	NA	NA	NA	NA	NA
28	1	#28-1	0.046333333	0.045333333	4	9241294.02	1	10.82099539	Mild	Control	MC	HIGH	MCH	HH	11/23/2016	900	0.866	Fertile	6	Pipping	1	Died	234	50	2	314	2	53	NA	NA	NA	NA	NA	NA	NA	NA	NA	NA	NA	NA
29	4	#29-4	0.0615	0.059666667	2	9846642.86	1	10.15574561	Control	High	CH	HIGH	CHH	CH	11/26/2016	900	1.394	Fertile	NA	NA	NA	NA	240	59	2	NA	NA	NA	NA	NA	NA	NA	NA	NA	NA	NA	NA	NA	NA	NA
29	5	#29-5	0.052666667	0.052	8	66015951.53	8	12.11828326	Control	High	CH	CONT	CHC	CC	11/27/2016	900	1.386	Fertile	6	Pipping	1	Died	185	57	1	331	4	52	NA	NA	NA	NA	NA	NA	NA	NA	NA	NA	NA	NA
30	1	#30-1	0.056333333	0.055333333	5	38196339.68	9	23.56246718	Mild	High	MH	CONT	MHC	HC	12/2/2016	900	0.875	Fertile	6	Pipping	1	Died	212	59	4	NA	NA	NA	NA	NA	NA	NA	NA	NA	NA	NA	NA	NA	NA	NA
30	3	#30-3	0.062	0.058333333	4	50606556.65	12	23.71234242	Mild	High	MH	CONT	MHC	HC	12/7/2016	900	1.091	Fertile	6	Pipping	1	Died	237	53	9	NA	NA	NA	NA	NA	NA	NA	NA	NA	NA	NA	NA	NA	NA	NA
32	5	#32-5	0.066111111	0.058333333	6	58330503.84	8	13.71495097	Mild	High	MH	HIGH	MHH	HH	12/3/2016	900	1.192	Fertile	4	Late	1	Died	233	59	2	NA	NA	NA	NA	NA	NA	NA	NA	NA	NA	NA	NA	NA	NA	NA
33	5	#33-5	0.0545	0.049333333	6	48168656.26	11	22.83642695	Control	High	CH	HIGH	CHH	CH	12/9/2016	900	1.032	Fertile	5	Very Late	1	Died	271	59	3	NA	NA	NA	0.93	-0.098837209	NA	NA	NA	NA	NA	NA	NA	NA	NA	NA
33	6	#33-6	0.053	0.049333333	7	40426924.24	5	12.36799508	Control	High	CH	CONT	CHC	CC	12/10/2016	900	1.146	Fertile	6	Pipping	1	Died	207	57	3	384	5	56	1.042	-0.090750436	NA	NA	NA	NA	NA	NA	NA	NA	NA	NA
36	2	#36-2	0.057222222	0.056	5	39481974.87	8	20.26241095	Mild	Control	MC	CONT	MCC	HC	12/3/2016	900	1.413	Fertile	5	Very Late	1	Died	NA	NA	NA	402	6	51	1.279	-0.094833687	NA	NA	NA	NA	NA	NA	NA	NA	NA	NA
36	5	#36-5	0.060666667	0.057666667	7	42432843.75	8	18.85332043	Mild	Control	MC	HIGH	MCH	HH	12/6/2016	900	1.134	Fertile	5	Very Late	1	Died	230	50	3	382	1	54	1.028	-0.093474427	NA	NA	NA	NA	NA	NA	NA	NA	NA	NA
39	1	#39-1	0.050333333	0.048	6	22864193.71	6	26.24190503	Mild	High	MH	CONT	MHC	HC	12/1/2016	900	1.055	Fertile	5	Very Late	1	Died	222	55	1	361	1	55	0.917	-0.130805687	NA	NA	NA	NA	NA	NA	NA	NA	NA	NA
42	3	#42-3	0.063666667	0.063	5	28681633.96	5	17.43275856	Control	Control	CC	HIGH	CCH	CH	12/3/2016	900	1.03	Fertile	5	Very Late	1	Died	215	53	4	307	2	56	0.928	-0.099029126	NA	NA	NA	NA	NA	NA	NA	NA	NA	NA
44	1	#44-1	0.068111111	0.067333333	6	26092193.96	3	11.49769163	Control	Control	CC	CONT	CCC	CC	11/28/2016	900	1.26	Fertile	4	Late	1	Died	195	56	2	NA	NA	NA	NA	NA	NA	NA	NA	NA	NA	NA	NA	NA	NA	NA
