# Supplementary material for: Heat‐induced maternal effects shape avian eggshell traits and embryo development and phenotype at high incubation temperatures
Source: Ecol Evol. 2023 Sep 22;13(9):e10546. doi: 10.1002/ece3.10546 (PMC10515880; doi:10.1002/ece3.10546)
Supplement: Supplementary file 2 — Data S2 [file ECE3-13-e10546-s001.csv]

FID	jtreat	atreat	treatment	juv:inc	fulltreatment	Date Laid	timelaid	nestid	layorder	eggid	sex	eggmass	inctreat	fertility	morttime	survival	survival2	d4hr	d4time	d4incorder	d10hr	d10incorder	d10time	d10mass	wtchange	Hdate	Htime	inctime	Edate	Etime	Timebtw	body	pec	yolk	heart
3282	Cont	Cont	CC	cont:cont	CCC	10/22/2016	900	2	1	#2-1	NA	1.071	CONT	Fertile	1	1	Died	NA	NA	NA	NA	NA	NA	NA	NA	NA	NA	NA	NA	NA	NA	NA	NA	NA	NA
3282	Cont	Cont	CC	cont:high	CCH	10/23/2016	900	2	2	#2-2	NA	1.038	HIGH	Fertile	NA	NA	NA	NA	NA	NA	NA	NA	NA	NA	NA	NA	NA	NA	NA	NA	NA	NA	NA	NA	NA
3282	Cont	Cont	CC	cont:cont	CCC	10/24/2016	900	2	3	#2-3	NA	1.055	CONT	Infertile	NA	NA	NA	NA	NA	NA	NA	NA	NA	NA	NA	NA	NA	NA	NA	NA	NA	NA	NA	NA	NA
3282	Cont	Cont	CC	cont:high	CCH	10/25/2016	900	2	4	#2-4	NA	1.223	HIGH	Fertile	NA	NA	NA	NA	NA	NA	NA	NA	NA	NA	NA	NA	NA	NA	NA	NA	NA	NA	NA	NA	NA
3282	Cont	Cont	CC	cont:high	CCH	11/24/2016	900	2	5	#2-5	f	0.95	HIGH	Fertile	2	1	Died	209	54	2	NA	NA	NA	NA	NA	NA	NA	NA	NA	NA	NA	NA	NA	NA	NA
3282	Cont	Cont	CC	cont:cont	CCC	11/26/2016	900	2	6	#2-6	f	1.144	CONT	Fertile	7	0	Lived	189	56	6	304	56	56	NA	NA	12/8/2016	1728	13.725	12/9/2016	1044	1036	0.668	0.01	0.048	0.004
3282	Cont	Cont	CC	cont:high	CCH	12/1/2016	900	2	7	#2-7	f	1.134	HIGH	Fertile	7	0	Lived	NA	NA	NA	NA	NA	NA	NA	NA	NA	NA	13.13611111	12/13/2016	1636	NA	0.781	NA	NA	NA
3282	Cont	Cont	CC	cont:cont	CCC	12/1/2016	900	2	8	#2-8	NA	0.825	CONT	Infertile	NA	NA	NA	NA	NA	NA	NA	NA	NA	NA	NA	NA	NA	NA	NA	NA	NA	NA	NA	NA	NA
3282	Cont	Cont	CC	cont:high	CCH	12/2/2016	900	2	9	#2-9	m	1.063	HIGH	Fertile	7	0	Lived	NA	NA	NA	NA	NA	NA	NA	NA	12/9/2016	1925	NA	12/10/2016	1549	1224	0.795	0.009	0.068	0.005
3282	Cont	Cont	CC	cont:cont	CCC	12/2/2016	900	2	10	#2-10	f	1.127	CONT	Fertile	7	0	Lived	NA	NA	NA	NA	NA	NA	NA	NA	12/10/2016	2212	NA	12/11/2016	1124	792	0.822	NA	NA	NA
3282	Cont	Cont	CC	cont:high	CCH	12/9/2016	900	2	11	#2-11	NA	1.126	HIGH	Fertile	NA	NA	NA	NA	NA	NA	NA	NA	NA	0.956	-0.150976909	NA	NA	NA	NA	NA	NA	NA	NA	NA	NA
3282	Cont	Cont	CC	cont:cont	CCC	12/10/2016	900	2	12	#2-12	NA	1.101	CONT	Fertile	NA	NA	NA	198	58	4	333	4	53	1.004	-0.088101726	NA	NA	NA	NA	NA	NA	NA	NA	NA	NA
3282	Cont	Cont	CC	cont:high	CCH	12/11/2016	900	2	13	#2-13	m	1.179	HIGH	Fertile	2	1	Died	227	55	4	NA	NA	NA	NA	NA	NA	NA	NA	NA	NA	NA	NA	NA	NA	NA
3282	Cont	Cont	CC	cont:cont	CCC	12/12/2016	900	2	14	#2-14	NA	1.198	CONT	Fertile	NA	NA	NA	255	53	1	NA	NA	NA	NA	NA	NA	NA	NA	NA	NA	NA	NA	NA	NA	NA
3282	Cont	Cont	CC	cont:high	CCH	12/13/2016	900	2	15	#2-15	NA	1.22	HIGH	Fertile	NA	NA	NA	240	58	4	NA	NA	NA	NA	NA	NA	NA	NA	NA	NA	NA	NA	NA	NA	NA
3282	Cont	Cont	CC	cont:cont	CCC	12/14/2016	900	2	16	#2-16	NA	1.215	CONT	Fertile	NA	NA	NA	NA	NA	NA	NA	NA	NA	NA	NA	NA	NA	NA	NA	NA	NA	NA	NA	NA	NA
3297	Cont	Cont	CC	cont:high	CCH	11/2/2016	900	5	1	#5-1	NA	1.159	HIGH	Infertile	NA	NA	NA	NA	NA	NA	NA	NA	NA	NA	NA	NA	NA	NA	NA	NA	NA	NA	NA	NA	NA
3297	Cont	Cont	CC	cont:cont	CCC	11/3/2016	900	5	2	#5-2	m	1.131	CONT	Fertile	7	0	Lived	190	52	1	337	1	50	NA	NA	11/15/2016	1807	13.64930556	11/16/2016	935	928	0.766	0.017	0.057	0.006
3297	Cont	Cont	CC	cont:high	CCH	11/4/2016	900	5	3	#5-3	NA	1.171	HIGH	Fertile	2	1	Died	NA	NA	NA	NA	NA	NA	NA	NA	NA	NA	NA	NA	NA	NA	NA	NA	NA	NA
3297	Cont	Cont	CC	cont:cont	CCC	11/5/2016	900	5	4	#5-4	NA	1.234	CONT	Infertile	NA	NA	NA	NA	NA	NA	NA	NA	NA	NA	NA	NA	NA	NA	NA	NA	NA	NA	NA	NA	NA
3297	Cont	Cont	CC	cont:high	CCH	11/25/2016	900	5	5	#5-5	NA	1.141	HIGH	Infertile	NA	NA	NA	NA	NA	NA	NA	NA	NA	NA	NA	NA	NA	NA	NA	NA	NA	NA	NA	NA	NA
3297	Cont	Cont	CC	cont:cont	CCC	11/26/2016	900	5	6	#5-6	NA	1.201	CONT	Fertile	6	1	Died	231	59	4	387	3	60	NA	NA	NA	NA	NA	NA	NA	NA	NA	NA	NA	NA
3297	Cont	Cont	CC	cont:high	CCH	11/27/2016	900	5	7	#5-7	NA	1.233	HIGH	Fertile	7	0	Lived	229	55	3	295	5	55	NA	NA	12/9/2016	1340	13.18055556	12/9/2016	1700	200	0.837	0.014	0.111	0.005
3297	Cont	Cont	CC	cont:cont	CCC	11/28/2016	900	5	8	#5-8	m	1.201	CONT	Fertile	7	0	Lived	205	59	4	NA	NA	NA	NA	NA	12/9/2016	1925	13.12847222	12/10/2016	1625	1260	0.679	0.014	0.071	0.005
3297	Cont	Cont	CC	cont:high	CCH	11/29/2016	900	5	9	#5-9	NA	1.185	HIGH	Infertile	NA	NA	NA	NA	NA	NA	NA	NA	NA	NA	NA	NA	NA	NA	NA	NA	NA	NA	NA	NA	NA
3297	Cont	Cont	CC	cont:cont	CCC	12/15/2016	900	5	10	#5-10	NA	1.062	CONT	Fertile	NA	NA	NA	246	51	1	NA	NA	NA	NA	NA	NA	NA	NA	NA	NA	NA	NA	NA	NA	NA
3306	Cont	Cont	CC	cont:cont	CCC	11/11/2016	900	8	1	#8-1	m	1.206	CONT	Fertile	7	0	Lived	222	52	1	310	2	59	NA	NA	11/23/2016	1821	13.41458333	11/23/2016	2037	1576	0.824	0.016	0.085	0.005
3306	Cont	Cont	CC	cont:high	CCH	11/12/2016	900	8	2	#8-2	m	1.306	HIGH	Fertile	7	0	Lived	224	56	1	NA	NA	NA	NA	NA	11/25/2016	1033	14.14861111	11/25/2016	1654	381	0.689	0.009	NA	0.003
3306	Cont	Cont	CC	cont:cont	CCC	11/13/2016	900	8	3	#8-3	f	1.36	CONT	Fertile	7	0	Lived	182	50	1	317	3	50	NA	NA	11/26/2016	1845	14.78055556	11/27/2016	1124	999	0.942	0.018	0.092	0.006
3306	Cont	Cont	CC	cont:high	CCH	11/14/2016	900	8	4	#8-4	f	1.275	HIGH	Fertile	7	0	Lived	NA	NA	NA	324	3	52	NA	NA	11/26/2016	1845	13.76458333	11/27/2016	1101	976	0.77	0.013	NA	0.007
3306	Cont	Cont	CC	cont:cont	CCC	11/15/2016	900	8	5	#8-5	NA	1.305	CONT	Fertile	4	1	Died	233	56	1	NA	NA	NA	NA	NA	NA	NA	NA	NA	NA	NA	NA	NA	NA	NA
3306	Cont	Cont	CC	cont:high	CCH	11/16/2016	900	8	6	#8-6	f	1.315	HIGH	Fertile	7	0	Lived	240	58	1	387	1	59	NA	NA	11/29/2016	931	13.85416667	11/29/2016	1230	179	0.781	0.012	NA	0.005
3306	Cont	Cont	CC	cont:cont	CCC	11/18/2016	900	8	7	#8-7	NA	1.399	CONT	Infertile	NA	NA	NA	NA	NA	NA	NA	NA	NA	NA	NA	NA	NA	NA	NA	NA	NA	NA	NA	NA	NA
3306	Cont	Cont	CC	cont:high	CCH	11/19/2016	900	8	8	#8-8	NA	1.381	HIGH	Fertile	6	1	Died	217	51	4	NA	NA	NA	NA	NA	NA	NA	NA	NA	NA	NA	NA	NA	NA	NA
3306	Cont	Cont	CC	cont:cont	CCC	11/20/2016	900	8	9	#8-9	m	1.406	CONT	Fertile	7	0	Lived	229	50	3	280	3	55	NA	NA	12/2/2016	1915	13.83611111	12/3/2016	1204	1009	0.925	0.014	0.077	0.008
3306	Cont	Cont	CC	cont:high	CCH	11/21/2016	900	8	10	#8-10	NA	1.363	HIGH	Fertile	NA	NA	NA	279	53	3	309	4	58	NA	NA	NA	NA	NA	NA	NA	NA	NA	NA	NA	NA
3310	Cont	Cont	CC	cont:cont	CCC	11/22/2016	900	8	11	#8-11	NA	1.419	CONT	Fertile	NA	NA	NA	211	56	1	NA	NA	NA	NA	NA	NA	NA	NA	NA	NA	NA	NA	NA	NA	NA
3304	Cont	Cont	CC	cont:cont	CCC	11/3/2016	900	10	1	#10-1	m	1.085	CONT	Fertile	NA	NA	NA	160	54	2	NA	NA	NA	NA	NA	NA	NA	NA	NA	NA	NA	NA	NA	NA	NA
3304	Cont	Cont	CC	cont:high	CCH	11/14/2016	900	10	2	#10-2	NA	1.113	HIGH	Infertile	NA	NA	NA	NA	NA	NA	NA	NA	NA	NA	NA	NA	NA	NA	NA	NA	NA	NA	NA	NA	NA
3306	Cont	Cont	CC	cont:cont	CCC	11/15/2016	900	8	3	#8-3	NA	1.017	CONT	Fertile	NA	NA	NA	162	59	4	331	1	58	NA	NA	NA	NA	NA	NA	NA	NA	NA	NA	NA	NA
3304	Cont	Cont	CC	cont:cont	CCC	11/15/2016	900	10	3	#10-3	NA	1.017	CONT	Infertile	NA	NA	NA	NA	NA	NA	NA	NA	NA	NA	NA	NA	NA	NA	NA	NA	NA	NA	NA	NA	NA
3310	Cont	Cont	CC	cont:high	CCH	11/12/2016	900	13	2	#13-2	NA	0.9	HIGH	Infertile	NA	NA	NA	NA	NA	NA	NA	NA	NA	NA	NA	NA	NA	NA	NA	NA	NA	NA	NA	NA	NA
3310	Cont	Cont	CC	cont:cont	CCC	11/14/2016	900	13	3	#13-3	NA	0.986	CONT	Infertile	NA	NA	NA	NA	NA	NA	NA	NA	NA	NA	NA	NA	NA	NA	NA	NA	NA	NA	NA	NA	NA
3310	Cont	Cont	CC	cont:high	CCH	12/5/2016	900	13	4	#13-4	NA	0.995	HIGH	Fertile	NA	NA	NA	193	53	2	295	1	52	0.779	-0.217085427	NA	NA	NA	NA	NA	NA	NA	NA	NA	NA
3310	Cont	Cont	CC	cont:cont	CCC	12/6/2016	900	13	5	#13-5	m	1.007	CONT	Fertile	5	1	Died	217	51	1	303	1	57	0.914	-0.092353525	NA	NA	NA	NA	NA	NA	NA	NA	NA	NA
3315	Cont	Cont	CC	cont:high	CCH	12/7/2016	900	13	6	#13-6	m	1.036	HIGH	Fertile	6	1	Died	258	59	4	NA	NA	NA	NA	NA	NA	NA	NA	NA	NA	NA	NA	NA	NA	NA
3310	Cont	Cont	CC	cont:cont	CCC	12/8/2016	900	13	7	#13-7	NA	1.088	CONT	Infertile	NA	NA	NA	NA	NA	NA	NA	NA	NA	NA	NA	NA	NA	NA	NA	NA	NA	NA	NA	NA	NA
3310	Cont	Cont	CC	cont:high	CCH	12/10/2016	900	13	8	#13-8	NA	1.054	HIGH	Infertile	NA	NA	NA	NA	NA	NA	NA	NA	NA	NA	NA	NA	NA	NA	NA	NA	NA	NA	NA	NA	NA
3323	Cont	Cont	CC	cont:cont	CCC	11/5/2016	900	20	1	#20-1	f	1.082	CONT	Fertile	7	0	Lived	199	55	2	387	1	50	NA	NA	11/17/2016	1808	13.64305556	11/18/2016	926	918	0.649	0.009	0.055	0.006
3323	Cont	Cont	CC	cont:high	CCH	11/6/2016	900	20	2	#20-2	NA	1.159	HIGH	Fertile	NA	NA	NA	NA	NA	NA	NA	NA	NA	NA	NA	NA	NA	NA	NA	NA	NA	NA	NA	NA	NA
3323	Cont	Cont	CC	cont:cont	CCC	11/7/2016	900	20	3	#20-3	NA	1.193	CONT	Fertile	7	0	Lived	206	55	2	NA	NA	NA	NA	NA	11/19/2016	1514	13.28819444	11/19/2016	1855	221	0.853	0.015	0.095	0.007
3323	Cont	Cont	CC	cont:high	CCH	11/8/2016	900	20	4	#20-4	f	1.237	HIGH	Fertile	5	1	Died	211	50	3	342	2	54	NA	NA	NA	NA	NA	NA	NA	NA	NA	NA	NA	NA
3323	Cont	Cont	CC	cont:cont	CCC	11/9/2016	900	20	5	#20-5	NA	1.229	CONT	Fertile	NA	NA	NA	221	54	1	333	2	59	NA	NA	NA	NA	NA	NA	NA	NA	NA	NA	NA	NA
3323	Cont	Cont	CC	cont:high	CCH	12/4/2016	900	20	6	#20-6	f	1.036	HIGH	Fertile	5	1	Died	NA	NA	NA	273	3	57	0.959	-0.074324324	NA	NA	NA	NA	NA	NA	NA	NA	NA	NA
3323	Cont	Cont	CC	cont:cont	CCC	12/5/2016	900	20	7	#20-7	m	1.094	CONT	Fertile	7	0	Lived	195	59	6	287	1	59	1	-0.085923218	12/17/2016	1348	13.05902778	12/17/2016	1525	97	0.827	0.017	NA	0.008
3323	Cont	Cont	CC	cont:high	CCH	12/6/2016	900	20	8	#20-8	f	1.167	HIGH	Fertile	3	1	Died	NA	NA	NA	NA	NA	NA	NA	NA	NA	NA	NA	NA	NA	NA	NA	NA	NA	NA
3323	Cont	Cont	CC	cont:cont	CCC	12/7/2016	900	20	9	#20-9	f	1.234	CONT	Fertile	7	0	Lived	243	59	7	NA	NA	NA	NA	NA	12/19/2016	2003	13.93541667	12/20/2016	1347	1064	0.609	0.015	0.044	0.003
3323	Cont	Cont	CC	cont:high	CCH	12/11/2016	900	20	10	#20-10	NA	1.02	HIGH	Fertile	NA	NA	NA	NA	NA	NA	329	7	54	0.949	-0.069607843	NA	NA	NA	NA	NA	NA	NA	NA	NA	NA
3323	Cont	Cont	CC	cont:cont	CCC	12/12/2016	900	20	11	#20-11	NA	1.026	CONT	Fertile	NA	NA	NA	203	57	7	NA	NA	NA	NA	NA	NA	NA	NA	NA	NA	NA	NA	NA	NA	NA
3323	Cont	Cont	CC	cont:high	CCH	12/13/2016	900	20	12	#20-12	NA	1.118	HIGH	Fertile	NA	NA	NA	NA	NA	NA	NA	NA	NA	NA	NA	NA	NA	NA	NA	NA	NA	NA	NA	NA	NA
3323	Cont	Cont	CC	cont:cont	CCC	12/14/2016	900	20	13	#20-13	NA	1.123	CONT	Fertile	NA	NA	NA	NA	NA	NA	NA	NA	NA	NA	NA	NA	NA	NA	NA	NA	NA	NA	NA	NA	NA
3325	Cont	Cont	CC	cont:high	CCH	12/15/2016	900	20	14	#20-14	NA	1.105	HIGH	Fertile	NA	NA	NA	NA	NA	NA	NA	NA	NA	NA	NA	NA	NA	NA	NA	NA	NA	NA	NA	NA	NA
3326	Cont	Cont	CC	cont:cont	CCC	11/7/2016	900	21	1	#21-1	m	1.276	CONT	Fertile	7	0	Lived	197	55	3	337	1	56	NA	NA	11/19/2016	1514	13.33125	11/19/2016	1917	243	0.781	0.011	0.111	0.006
3326	Cont	Cont	CC	cont:high	CCH	11/8/2016	900	21	2	#21-2	NA	1.261	HIGH	Fertile	NA	NA	NA	236	55	4	NA	NA	NA	NA	NA	NA	NA	NA	NA	NA	NA	NA	NA	NA	NA
3326	Cont	Cont	CC	cont:high	CCH	11/9/2016	900	21	3	#21-3	f	1.249	HIGH	Fertile	2	1	Died	NA	NA	NA	NA	NA	NA	NA	NA	NA	NA	NA	NA	NA	NA	NA	NA	NA	NA
3326	Cont	Cont	CC	cont:cont	CCC	11/11/2016	900	21	4	#21-4	f	1.236	CONT	Fertile	7	0	Lived	251	58	2	295	1	56	NA	NA	11/23/2016	1821	13.42986111	11/23/2016	2059	158	0.735	0.007	0.122	0.005
3326	Cont	Cont	CC	cont:high	CCH	11/16/2016	900	21	5	#21-5	m	1.289	HIGH	Fertile	NA	NA	NA	207	50	2	NA	NA	NA	NA	NA	NA	NA	NA	NA	NA	NA	NA	NA	NA	NA
3326	Cont	Cont	CC	cont:cont	CCC	11/17/2016	900	21	6	#21-6	NA	1.265	CONT	Fertile	NA	NA	NA	215	58	2	344	6	52	NA	NA	NA	NA	NA	NA	NA	NA	NA	NA	NA	NA
3326	Cont	Cont	CC	cont:high	CCH	11/19/2016	900	21	7	#21-7	NA	1.215	HIGH	Infertile	NA	NA	NA	NA	NA	NA	NA	NA	NA	NA	NA	NA	NA	NA	NA	NA	NA	NA	NA	NA	NA
3326	Cont	Cont	CC	cont:cont	CCC	11/21/2016	900	21	8	#21-8	NA	1.235	CONT	Fertile	NA	NA	NA	244	51	3	300	1	55	NA	NA	NA	NA	NA	NA	NA	NA	NA	NA	NA	NA
3326	Cont	Cont	CC	cont:high	CCH	11/23/2016	900	21	9	#21-9	m	1.082	HIGH	Fertile	4	1	Died	NA	NA	NA	NA	NA	NA	NA	NA	NA	NA	NA	NA	NA	NA	NA	NA	NA	NA
3326	Cont	Cont	CC	cont:cont	CCC	11/24/2016	900	21	10	#21-10	NA	1.304	CONT	Fertile	NA	NA	NA	231	55	1	NA	NA	NA	NA	NA	NA	NA	NA	NA	NA	NA	NA	NA	NA	NA
3326	Cont	Cont	CC	cont:high	CCH	11/26/2016	900	21	11	#21-11	f	1.269	HIGH	Fertile	4	1	Died	226	59	1	337	4	52	NA	NA	NA	NA	NA	NA	NA	NA	NA	NA	NA	NA
3341	Cont	Cont	CC	cont:high	CCH	11/21/2016	900	25	1	#25-1	NA	1.202	HIGH	Infertile	NA	NA	NA	NA	NA	NA	NA	NA	NA	NA	NA	NA	NA	NA	NA	NA	NA	NA	NA	NA	NA
3341	Cont	Cont	CC	cont:cont	CCC	11/22/2016	900	25	2	#25-2	NA	1.205	CONT	Infertile	NA	NA	NA	NA	NA	NA	NA	NA	NA	NA	NA	NA	NA	NA	NA	NA	NA	NA	NA	NA	NA
3341	Cont	Cont	CC	cont:high	CCH	11/23/2016	900	25	3	#25-3	NA	1.209	HIGH	Infertile	NA	NA	NA	NA	NA	NA	NA	NA	NA	NA	NA	NA	NA	NA	NA	NA	NA	NA	NA	NA	NA
3341	Cont	Cont	CC	cont:cont	CCC	11/24/2016	900	25	4	#25-4	f	1.239	CONT	Fertile	6	1	Died	233	50	2	310	4	51	NA	NA	NA	NA	NA	NA	NA	NA	NA	NA	NA	NA
3341	Cont	Cont	CC	cont:high	CCH	11/25/2016	900	25	5	#25-5	m	1.183	HIGH	Fertile	1	1	Died	NA	NA	NA	NA	NA	NA	NA	NA	NA	NA	NA	NA	NA	NA	NA	NA	NA	NA
3349	Cont	Cont	CC	cont:high	CCH	12/1/2016	900	42	1	#42-1	NA	0.939	HIGH	Fertile	NA	NA	NA	NA	NA	NA	NA	NA	NA	NA	NA	NA	NA	NA	NA	NA	NA	NA	NA	NA	NA
3349	Cont	Cont	CC	cont:cont	CCC	12/2/2016	900	42	2	#42-2	m	1.027	CONT	Fertile	7	0	Lived	210	54	2	392	2	52	0.899	-0.124634859	14/14/16 20:04	2004	13.64513889	12/15/2016	929	805	0.656	0.008	NA	0.004
3349	Cont	Cont	CC	cont:high	CCH	12/3/2016	900	42	3	#42-3	f	1.03	HIGH	Fertile	NA	NA	NA	215	53	4	307	2	56	0.928	-0.099029126	NA	NA	NA	NA	NA	NA	NA	NA	NA	NA
3349	Cont	Cont	CC	cont:cont	CCC	12/7/2016	900	42	4	#42-4	f	0.913	CONT	Fertile	7	0	Lived	220	59	1	NA	NA	NA	NA	NA	12/19/2016	2003	13.87083333	12/20/2016	1254	1011	0.729	0.027	0.052	0.006
3349	Cont	Cont	CC	cont:high	CCH	12/8/2016	900	42	5	#42-5	f	0.983	HIGH	Fertile	3	1	Died	187	58	8	NA	NA	NA	NA	NA	NA	NA	NA	NA	NA	NA	NA	NA	NA	NA
3349	Cont	Cont	CC	cont:cont	CCC	12/9/2016	900	42	6	#42-6	NA	1.026	CONT	Fertile	NA	NA	NA	241	58	4	NA	NA	NA	0.91	-0.113060429	NA	NA	NA	NA	NA	NA	NA	NA	NA	NA
3349	Cont	Cont	CC	cont:high	CCH	12/10/2016	900	42	7	#42-7	NA	1.07	HIGH	Infertile	NA	NA	NA	NA	NA	NA	NA	NA	NA	NA	NA	NA	NA	NA	NA	NA	NA	NA	NA	NA	NA
3349	Cont	Cont	CC	cont:cont	CCC	12/14/2016	900	42	8	#42-8	NA	0.862	CONT	Fertile	NA	NA	NA	NA	NA	NA	NA	NA	NA	NA	NA	NA	NA	NA	NA	NA	NA	NA	NA	NA	NA
3349	Cont	Cont	CC	cont:high	CCH	12/15/2016	900	42	9	#42-9	NA	0.978	HIGH	Fertile	NA	NA	NA	NA	NA	NA	NA	NA	NA	NA	NA	NA	NA	NA	NA	NA	NA	NA	NA	NA	NA
3349	Cont	Cont	CC	cont:cont	CCC	12/16/2016	900	42	10	#42-10	NA	1.019	CONT	Fertile	NA	NA	NA	224	53	2	NA	NA	NA	NA	NA	NA	NA	NA	NA	NA	NA	NA	NA	NA	NA
3349	Cont	Cont	CC	NA	NA	12/20/2016	900	42	11	#42-11	NA	1.033	NA	NA	NA	NA	NA	NA	NA	NA	NA	NA	NA	NA	NA	NA	NA	NA	NA	NA	NA	NA	NA	NA	NA
3349	Cont	Cont	CC	NA	NA	12/21/2016	900	42	12	#42-12	NA	1.09	NA	NA	NA	NA	NA	NA	NA	NA	NA	NA	NA	NA	NA	NA	NA	NA	NA	NA	NA	NA	NA	NA	NA
3375	Cont	Cont	CC	cont:cont	CCC	11/28/2016	900	44	1	#44-1	f	1.26	CONT	Fertile	4	1	Died	195	56	2	NA	NA	NA	NA	NA	NA	NA	NA	NA	NA	NA	NA	NA	NA	NA
3375	Cont	Cont	CC	cont:high	CCH	11/29/2016	900	44	2	#44-2	NA	1.315	HIGH	Infertile	NA	NA	NA	NA	NA	NA	NA	NA	NA	NA	NA	NA	NA	NA	NA	NA	NA	NA	NA	NA	NA
3375	Cont	Cont	CC	cont:cont	CCC	11/30/2016	900	44	3	#44-3	NA	1.395	CONT	Fertile	NA	NA	NA	218	51	1	363	2	55	1.167	-0.16344086	NA	NA	NA	NA	NA	NA	NA	NA	NA	NA
3375	Cont	Cont	CC	cont:high	CCH	12/1/2016	900	44	4	#44-4	NA	1.398	HIGH	Fertile	NA	NA	NA	240	50	4	NA	NA	NA	NA	NA	NA	NA	NA	NA	NA	NA	NA	NA	NA	NA
3375	Cont	Cont	CC	cont:cont	CCC	12/3/2016	900	44	5	#44-5	NA	1.44	CONT	Fertile	NA	NA	NA	237	50	1	298	2	57	1.367	-0.050694444	NA	NA	NA	NA	NA	NA	NA	NA	NA	NA
3375	Cont	Cont	CC	cont:high	CCH	12/7/2016	900	44	6	#44-6	NA	1.252	HIGH	Fertile	NA	NA	NA	193	59	2	271	3	58	0.97	-0.225239617	NA	NA	NA	NA	NA	NA	NA	NA	NA	NA
3375	Cont	Cont	CC	cont:cont	CCC	12/8/2016	900	44	7	#44-7	NA	1.405	CONT	Fertile	NA	NA	NA	218	59	6	294	1	59	1.274	-0.093238434	NA	NA	NA	NA	NA	NA	NA	NA	NA	NA
3375	Cont	Cont	CC	cont:high	CCH	12/11/2016	900	44	8	#44-8	NA	1.292	HIGH	Fertile	NA	NA	NA	NA	NA	NA	NA	NA	NA	1.189	-0.079721362	NA	NA	NA	NA	NA	NA	NA	NA	NA	NA
3375	Cont	Cont	CC	cont:cont	CCC	12/15/2016	900	44	9	#44-9	NA	1.308	CONT	Fertile	NA	NA	NA	NA	NA	NA	NA	NA	NA	NA	NA	NA	NA	NA	NA	NA	NA	NA	NA	NA	NA
3375	Cont	Cont	CC	cont:high	CCH	12/16/2016	900	44	10	#44-10	NA	1.438	HIGH	Fertile	NA	NA	NA	273	55	2	NA	NA	NA	NA	NA	NA	NA	NA	NA	NA	NA	NA	NA	NA	NA
3375	Cont	Cont	CC	cont:cont	CCC	12/17/2016	900	44	11	#44-11	NA	1.499	CONT	Fertile	NA	NA	NA	235	58	2	NA	NA	NA	NA	NA	NA	NA	NA	NA	NA	NA	NA	NA	NA	NA
3375	Cont	Cont	CC	cont:high	CCH	12/18/2016	900	44	12	#44-12	NA	1.452	HIGH	Fertile	NA	NA	NA	NA	NA	NA	NA	NA	NA	NA	NA	NA	NA	NA	NA	NA	NA	NA	NA	NA	NA
3375	Cont	Cont	CC	cont:cont	CCC	12/19/2016	900	44	13	#44-13	NA	1.523	CONT	Fertile	NA	NA	NA	NA	NA	NA	NA	NA	NA	NA	NA	NA	NA	NA	NA	NA	NA	NA	NA	NA	NA
3378	Cont	Cont	CC	cont:cont	CCC	11/29/2016	900	45	1	#45-1	NA	1.016	CONT	Infertile	NA	NA	NA	NA	NA	NA	NA	NA	NA	NA	NA	NA	NA	NA	NA	NA	NA	NA	NA	NA	NA
3378	Cont	Cont	CC	cont:high	CCH	11/27/2016	900	45	1	#45-1	NA	0.849	HIGH	Infertile	NA	NA	NA	NA	NA	NA	NA	NA	NA	NA	NA	NA	NA	NA	NA	NA	NA	NA	NA	NA	NA
3378	Cont	Cont	CC	cont:high	CCH	11/30/2016	900	45	2	#45-2	NA	0.941	HIGH	Infertile	NA	NA	NA	NA	NA	NA	NA	NA	NA	NA	NA	NA	NA	NA	NA	NA	NA	NA	NA	NA	NA
3378	Cont	Cont	CC	cont:cont	CCC	12/1/2016	900	45	3	#45-3	NA	0.971	CONT	Infertile	NA	NA	NA	NA	NA	NA	NA	NA	NA	NA	NA	NA	NA	NA	NA	NA	NA	NA	NA	NA	NA
3378	Cont	Cont	CC	cont:high	CCH	12/2/2016	900	45	4	#45-4	NA	0.953	HIGH	Infertile	NA	NA	NA	NA	NA	NA	NA	NA	NA	NA	NA	NA	NA	NA	NA	NA	NA	NA	NA	NA	NA
3378	Cont	Cont	CC	cont:cont	CCC	12/3/2016	900	45	5	#45-5	NA	1.016	CONT	Infertile	NA	NA	NA	NA	NA	NA	NA	NA	NA	NA	NA	NA	NA	NA	NA	NA	NA	NA	NA	NA	NA
3378	Cont	Cont	CC	cont:high	CCH	12/5/2016	900	45	6	#45-6	NA	1.114	HIGH	Infertile	NA	NA	NA	NA	NA	NA	NA	NA	NA	NA	NA	NA	NA	NA	NA	NA	NA	NA	NA	NA	NA
3378	Cont	Cont	CC	cont:cont	CCC	12/9/2016	900	45	7	#45-7	NA	0.985	CONT	Infertile	NA	NA	NA	NA	NA	NA	NA	NA	NA	NA	NA	NA	NA	NA	NA	NA	NA	NA	NA	NA	NA
3378	Cont	Cont	CC	cont:high	CCH	12/10/2016	900	45	8	#45-8	NA	0.992	HIGH	Fertile	NA	NA	NA	200	56	4	285	3	57	0.93	-0.0625	NA	NA	NA	NA	NA	NA	NA	NA	NA	NA
3378	Cont	Cont	CC	cont:cont	CCC	12/12/2016	900	45	9	#45-9	NA	0.985	CONT	Infertile	NA	NA	NA	NA	NA	NA	NA	NA	NA	NA	NA	NA	NA	NA	NA	NA	NA	NA	NA	NA	NA
3378	Cont	Cont	CC	cont:high	CCH	12/15/2016	900	45	10	#45-10	NA	0.935	HIGH	Fertile	NA	NA	NA	198	56	4	NA	NA	NA	NA	NA	NA	NA	NA	NA	NA	NA	NA	NA	NA	NA
3378	Cont	Cont	CC	cont:cont	CCC	12/16/2016	900	45	11	#45-11	NA	1.003	CONT	Fertile	NA	NA	NA	244	59	1	NA	NA	NA	NA	NA	NA	NA	NA	NA	NA	NA	NA	NA	NA	NA
3378	Cont	Cont	CC	cont:high	CCH	12/18/2016	900	45	12	#45-12	NA	1.024	HIGH	Fertile	NA	NA	NA	NA	NA	NA	NA	NA	NA	NA	NA	NA	NA	NA	NA	NA	NA	NA	NA	NA	NA
3378	Cont	Cont	CC	cont:cont	CCC	12/19/2016	900	45	13	#45-13	NA	1.105	CONT	Fertile	NA	NA	NA	NA	NA	NA	NA	NA	NA	NA	NA	NA	NA	NA	NA	NA	NA	NA	NA	NA	NA
3378	Cont	Cont	CC	NA	NA	12/20/2016	900	45	14	#45-14	NA	1.031	NA	NA	NA	NA	NA	NA	NA	NA	NA	NA	NA	NA	NA	NA	NA	NA	NA	NA	NA	NA	NA	NA	NA
3378	Cont	Cont	CC	NA	NA	12/21/2016	900	45	15	#45-15	NA	1.028	NA	NA	NA	NA	NA	NA	NA	NA	NA	NA	NA	NA	NA	NA	NA	NA	NA	NA	NA	NA	NA	NA	NA
3296	Cont	High	CH	cont:cont	CHC	10/16/2016	900	4	1	#4-1	f	1.268	CONT	Fertile	7	0	Lived	NA	NA	NA	297	1	58	NA	NA	NA	NA	14.34027778	10/29/2016	1930	NA	0.872	0.023	0.066	NA
3296	Cont	High	CH	cont:high	CHH	10/18/2016	900	4	2	#4-2	NA	1.362	HIGH	Fertile	7	0	Lived	NA	NA	NA	281	1	54	NA	NA	NA	NA	13.21180556	10/30/2016	1745	NA	0.915	0.026	0.08	NA
3296	Cont	High	CH	cont:cont	CHC	10/19/2016	900	4	3	#4-3	NA	1.325	CONT	Fertile	NA	NA	NA	NA	NA	NA	283	3	50	NA	NA	NA	NA	NA	NA	NA	NA	NA	NA	NA	NA
3296	Cont	High	CH	cont:high	CHH	10/27/2016	900	4	4	#4-4	NA	1.083	HIGH	Infertile	NA	NA	NA	NA	NA	NA	NA	NA	NA	NA	NA	NA	NA	NA	NA	NA	NA	NA	NA	NA	NA
3296	Cont	High	CH	cont:cont	CHC	10/28/2016	900	4	5	#4-5	NA	1.159	CONT	Infertile	NA	NA	NA	NA	NA	NA	NA	NA	NA	NA	NA	NA	NA	NA	NA	NA	NA	NA	NA	NA	NA
3296	Cont	High	CH	cont:high	CHH	10/30/2016	900	4	6	#4-6	NA	1.13	HIGH	Infertile	NA	NA	NA	NA	NA	NA	NA	NA	NA	NA	NA	NA	NA	NA	NA	NA	NA	NA	NA	NA	NA
3296	Cont	High	CH	cont:cont	CHC	11/8/2016	900	4	7	#4-7	f	1.266	CONT	Fertile	7	0	Lived	145	50	3	365	1	51	NA	NA	11/20/2016	1533	13.14652778	11/20/2016	1651	78	0.901	0.01	0.099	0.005
3296	Cont	High	CH	cont:high	CHH	11/9/2016	900	4	8	#4-8	NA	1.327	HIGH	Fertile	NA	NA	NA	231	58	3	NA	NA	NA	NA	NA	NA	NA	NA	NA	NA	NA	NA	NA	NA	NA
3296	Cont	High	CH	cont:cont	CHC	11/10/2016	900	4	9	#4-9	f	1.348	CONT	Fertile	7	0	Lived	204	59	2	335	1	58	NA	NA	11/22/2016	1825	13.93402778	11/23/2016	1345	1160	0.64	0.005	0.08	0.005
3296	Cont	High	CH	cont:high	CHH	11/13/2016	900	4	10	#4-10	f	1.37	HIGH	Fertile	7	0	Lived	224	51	2	283	3	55	NA	NA	11/25/2016	2045	13.97708333	11/26/2016	1407	1042	0.868	0.011	NA	0.007
3296	Cont	High	CH	cont:cont	CHC	11/13/2016	900	4	11	#4-11	NA	1.368	CONT	Fertile	6	1	Died	184	50	2	331	1	56	NA	NA	NA	NA	NA	NA	NA	NA	NA	NA	NA	NA
3296	Cont	High	CH	cont:high	CHH	11/17/2016	900	4	12	#4-12	NA	1.288	HIGH	Fertile	6	1	Died	NA	NA	NA	NA	NA	NA	NA	NA	NA	NA	NA	NA	NA	NA	NA	NA	NA	NA
3296	Cont	High	CH	cont:high	CHH	11/18/2016	900	4	13	#4-13	NA	1.317	HIGH	Fertile	NA	NA	NA	222	55	3	NA	NA	NA	NA	NA	NA	NA	NA	NA	NA	NA	NA	NA	NA	NA
3296	Cont	High	CH	cont:cont	CHC	11/19/2016	900	4	14	#4-14	NA	1.347	CONT	NA	NA	NA	NA	NA	NA	NA	NA	NA	NA	NA	NA	NA	NA	NA	NA	NA	NA	NA	NA	NA	NA
3296	Cont	High	CH	cont:cont	CHC	11/20/2016	900	4	15	#4-15	m	1.378	CONT	Fertile	7	0	Lived	214	52	4	287	6	55	NA	NA	12/3/2016	1526	14.26527778	12/3/2016	1822	1616	0.986	0.015	NA	0.005
3296	Cont	High	CH	cont:high	CHH	11/21/2016	900	4	16	#4-16	NA	1.242	HIGH	Fertile	NA	NA	NA	NA	NA	NA	226	3	50	NA	NA	NA	NA	NA	NA	NA	NA	NA	NA	NA	NA
3296	Cont	High	CH	cont:cont	CHC	11/22/2016	900	4	17	#4-17	NA	1.314	CONT	Fertile	NA	NA	NA	NA	NA	NA	314	5	59	NA	NA	NA	NA	NA	NA	NA	NA	NA	NA	NA	NA
3296	Cont	High	CH	cont:high	CHH	11/23/2016	900	4	18	#4-18	NA	1.333	HIGH	Fertile	NA	NA	NA	212	59	1	350	1	51	NA	NA	NA	NA	NA	NA	NA	NA	NA	NA	NA	NA
3296	Cont	High	CH	cont:cont	CHC	11/29/2016	900	4	19	#4-19	NA	1.393	CONT	Fertile	5	1	Died	236	59	2	344	3	52	NA	NA	NA	NA	NA	NA	NA	NA	NA	NA	NA	NA
3296	Cont	High	CH	cont:high	CHH	11/30/2016	900	4	20	#4-20	m	1.406	HIGH	Fertile	6	1	Died	209	56	3	295	1	54	NA	NA	NA	NA	NA	NA	NA	NA	NA	NA	NA	NA
3296	Cont	High	CH	cont:cont	CHC	12/2/2016	900	4	21	#4-21	NA	1.301	CONT	Infertile	NA	NA	NA	NA	NA	NA	NA	NA	NA	NA	NA	NA	NA	NA	NA	NA	NA	NA	NA	NA	NA
3296	Cont	High	CH	cont:high	CHH	12/9/2016	900	4	22	#4-22	NA	1.37	HIGH	Infertile	NA	NA	NA	NA	NA	NA	NA	NA	NA	NA	NA	NA	NA	NA	NA	NA	NA	NA	NA	NA	NA
3296	Cont	High	CH	cont:cont	CHC	12/9/2016	900	4	23	#4-23	f	1.397	CONT	Fertile	7	0	Lived	215	54	8	306	5	54	NA	NA	12/26/2016	1911	13.70138889	12/22/2016	1010	899	0.962	NA	NA	NA
3296	Cont	High	CH	cont:high	CHH	12/10/2016	900	4	24	#4-24	NA	1.387	HIGH	Fertile	6	1	Died	187	59	6	271	1	50	1.293	-0.06777217	NA	NA	NA	NA	NA	NA	NA	NA	NA	NA
3284	Cont	High	CH	cont:high	CHH	10/11/2016	900	7	1	#7-1	f	1.028	HIGH	Fertile	7	0	Lived	NA	NA	NA	NA	NA	NA	NA	NA	NA	NA	NA	NA	NA	NA	NA	NA	NA	NA
3284	Cont	High	CH	cont:cont	CHC	10/12/2016	900	7	2	#7-2	NA	1.001	CONT	Fertile	7	0	Lived	NA	NA	NA	NA	NA	NA	NA	NA	NA	NA	NA	NA	NA	NA	NA	NA	NA	NA
3284	Cont	High	CH	cont:high	CHH	10/13/2016	900	7	3	#7-3	NA	1.037	HIGH	Fertile	NA	NA	NA	NA	NA	NA	NA	NA	NA	NA	NA	NA	NA	NA	NA	NA	NA	NA	NA	NA	NA
3284	Cont	High	CH	cont:cont	CHC	10/14/2016	900	7	4	#7-4	m	1.042	CONT	Fertile	7	0	Lived	NA	NA	NA	NA	NA	NA	NA	NA	NA	NA	NA	NA	NA	NA	NA	NA	NA	NA
3284	Cont	High	CH	cont:high	CHH	10/15/2016	900	7	5	#7-5	NA	0.876	HIGH	NA	NA	NA	NA	NA	NA	NA	NA	NA	NA	NA	NA	NA	NA	NA	NA	NA	NA	NA	NA	NA	NA
3284	Cont	High	CH	cont:high	CHH	11/8/2016	900	7	6	#7-6	NA	1.094	HIGH	Fertile	NA	NA	NA	NA	NA	NA	309	3	56	NA	NA	NA	NA	NA	NA	NA	NA	NA	NA	NA	NA
3284	Cont	High	CH	cont:cont	CHC	11/9/2016	900	7	7	#7-7	NA	1.1	CONT	Infertile	NA	NA	NA	NA	NA	NA	NA	NA	NA	NA	NA	NA	NA	NA	NA	NA	NA	NA	NA	NA	NA
3284	Cont	High	CH	cont:high	CHH	11/11/2016	900	7	8	#7-8	NA	1.073	HIGH	Fertile	NA	NA	NA	NA	NA	NA	307	2	52	NA	NA	NA	NA	NA	NA	NA	NA	NA	NA	NA	NA
3284	Cont	High	CH	cont:cont	CHC	11/12/2016	900	7	9	#7-9	f	1.085	CONT	Fertile	7	0	Lived	202	52	1	322	2	51	NA	NA	11/24/2016	1353	14.13263889	11/25/2016	1631	1598	0.72	0.013	0.038	0.007
3284	Cont	High	CH	cont:high	CHH	11/17/2016	900	7	10	#7-10	NA	1.032	HIGH	Fertile	NA	NA	NA	236	53	2	272	1	58	NA	NA	NA	NA	NA	NA	NA	NA	NA	NA	NA	NA
3284	Cont	High	CH	cont:cont	CHC	11/18/2016	900	7	11	#7-11	f	1.008	CONT	Fertile	2	1	Died	179	51	3	NA	NA	NA	NA	NA	NA	NA	NA	NA	NA	NA	NA	NA	NA	NA
3284	Cont	High	CH	cont:high	CHH	11/19/2016	900	7	12	#7-12	f	1.042	HIGH	Fertile	7	0	Lived	NA	NA	NA	279	5	51	NA	NA	11/30/2016	1857	12.70069444	12/1/2016	1009	912	0.766	0.013	0.073	0.006
3284	Cont	High	CH	cont:cont	CHC	11/20/2016	900	7	13	#7-13	NA	1.015	CONT	Fertile	NA	NA	NA	161	51	7	NA	NA	NA	NA	NA	NA	NA	NA	NA	NA	NA	NA	NA	NA	NA
3284	Cont	High	CH	cont:high	CHH	11/22/2016	900	7	15	#7-15	NA	0.991	HIGH	Fertile	NA	NA	NA	247	60	1	307	1	53	NA	NA	NA	NA	NA	NA	NA	NA	NA	NA	NA	NA
3284	Cont	High	CH	cont:cont	CHC	12/8/2016	900	7	16	#7-16	NA	1.016	CONT	Infertile	NA	NA	NA	NA	NA	NA	NA	NA	NA	NA	NA	NA	NA	NA	NA	NA	NA	NA	NA	NA	NA
3284	Cont	High	CH	cont:high	CHH	12/8/2016	900	7	17	#7-17	NA	1.012	HIGH	Infertile	NA	NA	NA	NA	NA	NA	NA	NA	NA	NA	NA	NA	NA	NA	NA	NA	NA	NA	NA	NA	NA
3284	Cont	High	CH	cont:cont	CHC	12/8/2016	900	7	18	#7-18	NA	0.967	CONT	Infertile	NA	NA	NA	NA	NA	NA	NA	NA	NA	NA	NA	NA	NA	NA	NA	NA	NA	NA	NA	NA	NA
3284	Cont	High	CH	cont:high	CHH	12/9/2016	900	7	19	#7-19	NA	1.015	HIGH	Infertile	NA	NA	NA	NA	NA	NA	NA	NA	NA	NA	NA	NA	NA	NA	NA	NA	NA	NA	NA	NA	NA
3284	Cont	High	CH	cont:cont	CHC	12/10/2016	900	7	20	#7-20	NA	1.017	CONT	Infertile	NA	NA	NA	NA	NA	NA	NA	NA	NA	NA	NA	NA	NA	NA	NA	NA	NA	NA	NA	NA	NA
3315	Cont	High	CH	cont:high	CHH	10/21/2016	900	12	1	#12-1	NA	1.09	HIGH	Fertile	5	1	Died	NA	NA	NA	352	2	55	NA	NA	NA	NA	NA	NA	NA	NA	NA	NA	NA	NA
3315	Cont	High	CH	cont:cont	CHC	10/22/2016	900	12	2	#12-2	m	1.051	CONT	Fertile	7	0	Lived	NA	NA	NA	NA	NA	NA	NA	NA	11/5/2016	1530	16.15	11/6/2016	1656	1526	0.603	0.013	0.029	0.005
3315	Cont	High	CH	cont:high	CHH	10/23/2016	900	12	3	#12-3	NA	1.148	HIGH	Fertile	NA	NA	NA	226	55	2	NA	NA	NA	NA	NA	NA	NA	NA	NA	NA	NA	NA	NA	NA	NA
3315	Cont	High	CH	cont:cont	CHC	10/24/2016	900	12	4	#12-4	NA	1.191	CONT	Fertile	5	1	Died	200	50	2	307	2	50	NA	NA	NA	NA	NA	NA	NA	NA	NA	NA	NA	NA
3315	Cont	High	CH	cont:high	CHH	10/25/2016	900	12	5	#12-5	NA	1.214	HIGH	Fertile	6	1	Died	229	50	1	300	1	60	NA	NA	NA	NA	NA	NA	NA	NA	NA	NA	NA	NA
3315	Cont	High	CH	cont:cont	CHC	11/15/2016	900	12	6	#12-6	NA	1.042	CONT	Infertile	NA	NA	NA	NA	NA	NA	NA	NA	NA	NA	NA	NA	NA	NA	NA	NA	NA	NA	NA	NA	NA
3315	Cont	High	CH	cont:high	CHH	11/16/2016	900	12	7	#12-7	NA	1.084	HIGH	Fertile	4	1	Died	246	52	2	NA	NA	NA	NA	NA	NA	NA	NA	NA	NA	NA	NA	NA	NA	NA
3315	Cont	High	CH	cont:high	CHH	11/18/2016	900	12	8	#12-8	f	1.106	HIGH	Fertile	NA	NA	NA	196	54	4	NA	NA	NA	NA	NA	NA	NA	NA	NA	NA	NA	NA	NA	NA	NA
3315	Cont	High	CH	cont:cont	CHC	11/19/2016	900	12	9	#12-9	f	1.082	CONT	Fertile	5	1	Died	NA	NA	NA	285	4	60	NA	NA	NA	NA	NA	NA	NA	NA	NA	NA	NA	NA
3315	Cont	High	CH	cont:cont	CHC	11/20/2016	900	12	10	#12-10	f	1.131	CONT	Fertile	7	0	Lived	207	52	2	304	1	59	NA	NA	12/2/2016	1915	13.76527778	12/3/2016	1102	947	0.791	0.007	0.076	0.005
3317	Cont	High	CH	cont:high	CHH	11/21/2016	900	12	11	#12-11	NA	1.194	HIGH	Fertile	4	1	Died	262	58	2	NA	NA	NA	NA	NA	NA	NA	NA	NA	NA	NA	NA	NA	NA	NA
3315	Cont	High	CH	cont:cont	CHC	12/5/2016	900	12	12	#12-12	NA	1.148	CONT	Infertile	NA	NA	NA	NA	NA	NA	NA	NA	NA	NA	NA	NA	NA	NA	NA	NA	NA	NA	NA	NA	NA
3315	Cont	High	CH	cont:high	CHH	12/6/2016	900	12	13	#12-13	NA	1.116	HIGH	Infertile	NA	NA	NA	NA	NA	NA	NA	NA	NA	NA	NA	NA	NA	NA	NA	NA	NA	NA	NA	NA	NA
3315	Cont	High	CH	cont:cont	CHC	12/7/2016	900	12	14	#12-14	NA	1.132	CONT	Infertile	NA	NA	NA	NA	NA	NA	NA	NA	NA	NA	NA	NA	NA	NA	NA	NA	NA	NA	NA	NA	NA
3315	Cont	High	CH	cont:high	CHH	12/8/2016	900	12	15	#12-15	NA	1.06	HIGH	Infertile	NA	NA	NA	NA	NA	NA	NA	NA	NA	NA	NA	NA	NA	NA	NA	NA	NA	NA	NA	NA	NA
3315	Cont	High	CH	cont:cont	CHC	12/9/2016	900	12	16	#12-16	NA	1.157	CONT	Infertile	NA	NA	NA	NA	NA	NA	NA	NA	NA	NA	NA	NA	NA	NA	NA	NA	NA	NA	NA	NA	NA
3315	Cont	High	CH	cont:high	CHH	12/10/2016	900	12	17	#12-17	NA	1.118	HIGH	Infertile	NA	NA	NA	NA	NA	NA	NA	NA	NA	NA	NA	NA	NA	NA	NA	NA	NA	NA	NA	NA	NA
3292	Cont	High	CH	cont:high	CHH	10/25/2016	900	14	1	#14-1	m	1.093	HIGH	Fertile	7	0	Lived	214	54	2	312	2	58	NA	NA	11/6/2016	1850	13.71527778	11/7/2016	1030	940	0.576	0.01	0.059	0.006
3292	Cont	High	CH	cont:cont	CHC	10/26/2016	900	14	2	#14-2	NA	1.071	CONT	Fertile	7	0	Lived	NA	NA	NA	292	2	54	NA	NA	11/7/2016	1746	13.98888889	11/8/2016	1424	1238	0.792	0.028	0.048	0.006
3292	Cont	High	CH	cont:high	CHH	10/27/2016	900	14	3	#14-3	NA	1.098	HIGH	Fertile	7	0	Lived	246	53	2	322	3	53	NA	NA	11/8/2016	1416	13.18333333	8-Nov	1704	168	0.773	0.034	0.077	0.005
3292	Cont	High	CH	cont:cont	CHC	10/28/2016	900	14	4	#14-4	f	1.124	CONT	Fertile	7	0	Lived	181	57	1	342	2	58	NA	NA	11/9/2016	1738	13.84375	11/10/2016	1215	1117	NA	NA	0.062	0.006
3292	Cont	High	CH	cont:high	CHH	10/29/2016	900	14	5	#14-5	f	1.203	HIGH	Fertile	5	1	Died	172	51	2	NA	NA	NA	NA	NA	NA	NA	NA	NA	NA	NA	NA	NA	NA	NA
3292	Cont	High	CH	cont:high	CHH	11/16/2016	900	14	6	#14-6	f	1.022	HIGH	Fertile	7	0	Lived	251	52	1	NA	NA	NA	NA	NA	11/29/2016	931	13.87013889	11/29/2016	1253	202	0.752	0.013	0.034	NA
3292	Cont	High	CH	cont:cont	CHC	11/17/2016	900	14	7	#14-7	NA	1.064	CONT	NA	NA	NA	NA	NA	NA	NA	NA	NA	NA	NA	NA	NA	NA	NA	NA	NA	NA	NA	NA	NA	NA
3292	Cont	High	CH	cont:high	CHH	11/18/2016	900	14	8	#14-8	NA	1.048	HIGH	Fertile	NA	NA	NA	207	52	5	350	5	55	NA	NA	NA	NA	NA	NA	NA	NA	NA	NA	NA	NA
3292	Cont	High	CH	cont:cont	CHC	11/19/2016	900	14	9	#14-9	m	1.085	CONT	Fertile	7	0	Lived	209	51	3	295	3	53	NA	NA	12/2/2016	1207	14.12222222	12/2/2016	1616	249	0.747	0.012	NA	0.006
3292	Cont	High	CH	cont:high	CHH	11/20/2016	900	14	10	#14-10	NA	1.083	HIGH	NA	NA	NA	NA	NA	NA	NA	NA	NA	NA	NA	NA	NA	NA	NA	NA	NA	NA	NA	NA	NA	NA
3292	Cont	High	CH	cont:cont	CHC	11/21/2016	900	14	11	#14-11	f	1.089	CONT	Fertile	7	0	Lived	NA	NA	NA	300	2	58	NA	NA	12/3/2016	1904	13.73055556	12/4/2016	1052	948	0.961	0.019	0.122	0.008
3292	Cont	High	CH	cont:high	CHH	11/22/2016	900	14	12	#14-12	m	1.067	HIGH	NA	NA	NA	NA	NA	NA	NA	NA	NA	NA	NA	NA	NA	NA	NA	NA	NA	NA	NA	NA	NA	NA
3292	Cont	High	CH	cont:cont	CHC	11/27/2016	900	14	13	#14-13	m	1.001	CONT	Fertile	7	0	Lived	207	53	4	NA	NA	NA	NA	NA	12/9/2016	1925	14.00486111	12/10/2016	1447	1222	0.715	0.012	0.047	0.006
3292	Cont	High	CH	cont:high	CHH	11/28/2016	900	14	14	#14-14	f	1.14	HIGH	Fertile	6	1	Died	229	52	4	346	3	55	NA	NA	NA	NA	NA	NA	NA	NA	NA	NA	NA	NA
3292	Cont	High	CH	cont:cont	CHC	11/29/2016	900	14	15	#14-15	m	1.148	CONT	Fertile	7	0	Lived	201	50	1	NA	NA	NA	NA	NA	12/11/2016	1847	13.59236111	12/12/2016	853	906	0.855	0.017	0.075	0.007
3292	Cont	High	CH	cont:high	CHH	12/1/2016	900	14	16	#14-16	NA	1.11	HIGH	Fertile	NA	NA	NA	229	57	2	329	3	59	0.85	-0.234234234	NA	NA	NA	NA	NA	NA	NA	NA	NA	NA
3292	Cont	High	CH	cont:cont	CHC	12/2/2016	900	14	17	#14-17	f	1.095	CONT	Fertile	7	0	Lived	210	52	1	329	3	59	1.01	-0.077625571	12/14/2016	2004	13.65902778	12/15/2016	949	825	0.626	0.01	0.057	0.004
3292	Cont	High	CH	cont:high	CHH	12/3/2016	900	14	18	#14-18	m	1.165	HIGH	Fertile	5	1	Died	NA	NA	NA	NA	NA	NA	NA	NA	NA	NA	NA	NA	NA	NA	NA	NA	NA	NA
3292	Cont	High	CH	cont:cont	CHC	12/4/2016	900	14	19	#14-19	m	1.064	CONT	Fertile	7	0	Lived	165	58	1	NA	NA	NA	0.978	-0.080827068	12/16/2016	1632	13.71319444	12/17/2016	1027	1075	0.779	0.012	0.061	0.007
3292	Cont	High	CH	cont:high	CHH	12/7/2016	900	14	20	#14-20	f	1.013	HIGH	Fertile	2	1	Died	NA	NA	NA	NA	NA	NA	NA	NA	NA	NA	NA	NA	NA	NA	NA	NA	NA	NA
3292	Cont	High	CH	cont:cont	CHC	12/8/2016	900	14	21	#14-21	NA	1.085	CONT	Fertile	NA	NA	NA	206	55	4	310	3	55	1.003	-0.075576037	NA	NA	NA	NA	NA	NA	NA	NA	NA	NA
3292	Cont	High	CH	cont:high	CHH	12/10/2016	900	14	22	#14-22	NA	1.011	HIGH	Fertile	NA	NA	NA	247	55	7	340	7	54	0.905	-0.104846686	NA	NA	NA	NA	NA	NA	NA	NA	NA	NA
3292	Cont	High	CH	cont:cont	CHC	12/11/2016	900	14	23	#14-23	NA	1.098	CONT	Fertile	NA	NA	NA	174	55	3	NA	NA	NA	NA	NA	NA	NA	NA	NA	NA	NA	NA	NA	NA	NA
3292	Cont	High	CH	cont:high	CHH	12/13/2016	900	14	24	#14-24	NA	1.087	HIGH	Fertile	NA	NA	NA	272	55	6	NA	NA	NA	NA	NA	NA	NA	NA	NA	NA	NA	NA	NA	NA	NA
3292	Cont	High	CH	cont:cont	CHC	12/14/2016	900	14	25	#14-25	NA	1.112	CONT	Fertile	NA	NA	NA	NA	NA	NA	NA	NA	NA	NA	NA	NA	NA	NA	NA	NA	NA	NA	NA	NA	NA
3292	Cont	High	CH	cont:high	CHH	12/15/2016	900	14	26	#14-26	NA	1.142	HIGH	Fertile	NA	NA	NA	NA	NA	NA	NA	NA	NA	NA	NA	NA	NA	NA	NA	NA	NA	NA	NA	NA	NA
3318	Cont	High	CH	cont:high	CHH	11/9/2016	900	17	1	#17-1	NA	1.162	HIGH	Fertile	NA	NA	NA	259	58	4	NA	NA	NA	NA	NA	NA	NA	NA	NA	NA	NA	NA	NA	NA	NA
3318	Cont	High	CH	cont:cont	CHC	11/10/2016	900	17	2	#17-2	NA	1.126	CONT	Fertile	NA	NA	NA	243	55	3	NA	NA	NA	NA	NA	NA	NA	NA	NA	NA	NA	NA	NA	NA	NA
3318	Cont	High	CH	cont:high	CHH	11/11/2016	900	17	3	#17-3	NA	1.147	HIGH	Infertile	NA	NA	NA	NA	NA	NA	NA	NA	NA	NA	NA	NA	NA	NA	NA	NA	NA	NA	NA	NA	NA
3318	Cont	High	CH	cont:cont	CHC	11/12/2016	900	17	4	#17-4	NA	1.207	CONT	Infertile	NA	NA	NA	NA	NA	NA	NA	NA	NA	NA	NA	NA	NA	NA	NA	NA	NA	NA	NA	NA	NA
3318	Cont	High	CH	cont:high	CHH	11/17/2016	900	17	5	#17-5	NA	1.1	HIGH	Fertile	NA	NA	NA	NA	NA	NA	NA	NA	NA	NA	NA	NA	NA	NA	NA	NA	NA	NA	NA	NA	NA
3318	Cont	High	CH	cont:cont	CHC	11/18/2016	900	17	6	#17-6	m	1.127	CONT	Fertile	3	1	Died	201	50	1	NA	NA	NA	NA	NA	NA	NA	NA	NA	NA	NA	NA	NA	NA	NA
3318	Cont	High	CH	cont:high	CHH	11/19/2016	900	17	7	#17-7	NA	1.122	HIGH	Fertile	2	1	Died	NA	NA	NA	NA	NA	NA	NA	NA	NA	NA	NA	NA	NA	NA	NA	NA	NA	NA
3318	Cont	High	CH	cont:cont	CHC	11/20/2016	900	17	8	#17-8	f	1.175	CONT	Fertile	7	0	Lived	200	51	6	298	2	53	NA	NA	12/2/2016	1915	13.79305556	12/3/2016	1142	987	0.77	0.019	0.043	0.007
3318	Cont	High	CH	cont:high	CHH	11/24/2016	900	17	9	#17-9	m	1.17	HIGH	Fertile	3	1	Died	213	55	3	NA	NA	NA	NA	NA	NA	NA	NA	NA	NA	NA	NA	NA	NA	NA
3318	Cont	High	CH	cont:cont	CHC	11/25/2016	900	17	10	#17-10	NA	1.254	CONT	Fertile	5	1	Died	212	53	4	NA	NA	NA	NA	NA	NA	NA	NA	NA	NA	NA	NA	NA	NA	NA
3318	Cont	High	CH	cont:high	CHH	11/26/2016	900	17	11	#17-11	f	1.249	HIGH	Fertile	2	1	Died	227	55	4	NA	NA	NA	NA	NA	NA	NA	NA	NA	NA	NA	NA	NA	NA	NA
3318	Cont	High	CH	cont:cont	CHC	11/27/2016	900	17	12	#17-12	m	1.301	CONT	Fertile	7	0	Lived	214	50	2	342	3	54	NA	NA	12/9/2016	1340	13.13541667	12/9/2016	1635	175	0.894	0.009	0.085	0.007
3318	Cont	High	CH	cont:high	CHH	11/28/2016	900	17	13	#17-13	f	1.351	HIGH	Fertile	3	1	Died	225	53	2	NA	NA	NA	NA	NA	NA	NA	NA	NA	NA	NA	NA	NA	NA	NA
3318	Cont	High	CH	cont:cont	CHC	12/9/2016	900	17	14	#17-14	f	1.149	CONT	Fertile	7	0	Lived	212	55	7	320	1	54	1.052	-0.084421236	12/21/2016	1045	13.12847222	12/21/2016	1625	340	0.863	0.014	NA	0.005
3318	Cont	High	CH	cont:high	CHH	12/10/2016	900	17	15	#17-15	f	1.221	HIGH	Fertile	3	1	Died	NA	NA	NA	NA	NA	NA	NA	NA	NA	NA	NA	NA	NA	NA	NA	NA	NA	NA
3318	Cont	High	CH	cont:cont	CHC	12/11/2016	900	17	16	#17-16	f	1.277	CONT	Fertile	NA	NA	NA	NA	NA	NA	NA	NA	NA	NA	NA	NA	NA	NA	NA	NA	NA	NA	NA	NA	NA
3318	Cont	High	CH	cont:high	CHH	12/12/2016	900	17	17	#17-17	NA	1.232	HIGH	Fertile	4	1	Died	240	51	2	NA	NA	NA	NA	NA	NA	NA	NA	NA	NA	NA	NA	NA	NA	NA
3319	Cont	High	CH	cont:cont	CHC	12/13/2016	900	17	18	#17-18	NA	1.214	CONT	Fertile	NA	NA	NA	NA	NA	NA	NA	NA	NA	NA	NA	NA	NA	NA	NA	NA	NA	NA	NA	NA	NA
3332	Cont	High	CH	cont:high	CHH	11/7/2016	900	22	1	#22-1	f	1.02	HIGH	Fertile	5	1	Died	NA	NA	NA	304	4	58	NA	NA	NA	NA	NA	NA	NA	NA	NA	NA	NA	NA
3332	Cont	High	CH	cont:cont	CHC	11/8/2016	900	22	2	#22-2	NA	1.119	CONT	Fertile	5	1	Died	186	50	1	352	2	55	NA	NA	NA	NA	NA	NA	NA	NA	NA	NA	NA	NA
3332	Cont	High	CH	cont:high	CHH	11/9/2016	900	22	3	#22-3	f	1.195	HIGH	Fertile	7	0	Lived	265	51	1	314	6	58	NA	NA	11/21/2016	1233	13.07916667	11/21/2016	1554	201	0.766	0.009	0.104	NA
3332	Cont	High	CH	cont:cont	CHC	11/10/2016	900	22	4	#22-4	NA	1.274	CONT	Fertile	NA	NA	NA	NA	NA	NA	NA	NA	NA	NA	NA	NA	NA	NA	NA	NA	NA	NA	NA	NA	NA
3332	Cont	High	CH	cont:high	CHH	12/2/2016	900	22	5	#22-5	NA	1.114	HIGH	Fertile	6	1	Died	NA	NA	NA	355	6	58	0.899	-0.192998205	NA	NA	NA	NA	NA	NA	NA	NA	NA	NA
3332	Cont	High	CH	cont:cont	CHC	12/3/2016	900	22	6	#22-6	m	1.171	CONT	Fertile	6	1	Died	232	59	4	289	3	51	1.086	-0.072587532	NA	NA	NA	NA	NA	NA	NA	NA	NA	NA
3332	Cont	High	CH	cont:high	CHH	12/4/2016	900	22	7	#22-7	NA	1.104	HIGH	Fertile	6	1	Died	211	59	1	327	1	52	1.016	-0.079710145	NA	NA	NA	NA	NA	NA	NA	NA	NA	NA
3332	Cont	High	CH	cont:cont	CHC	12/5/2016	900	22	8	#22-8	NA	1.185	CONT	Fertile	NA	NA	NA	NA	NA	NA	NA	NA	NA	NA	NA	NA	NA	NA	NA	NA	NA	NA	NA	NA	NA
3332	Cont	High	CH	cont:high	CHH	12/11/2016	900	22	9	#22-9	NA	1.055	HIGH	Fertile	NA	NA	NA	203	55	1	272	4	59	0.975	-0.075829384	NA	NA	NA	NA	NA	NA	NA	NA	NA	NA
3332	Cont	High	CH	cont:cont	CHC	12/12/2016	900	22	10	#22-10	NA	1.155	CONT	Fertile	NA	NA	NA	269	53	3	NA	NA	NA	NA	NA	NA	NA	NA	NA	NA	NA	NA	NA	NA	NA
3332	Cont	High	CH	cont:high	CHH	12/13/2016	900	22	11	#22-11	NA	1.155	HIGH	Fertile	NA	NA	NA	NA	NA	NA	NA	NA	NA	NA	NA	NA	NA	NA	NA	NA	NA	NA	NA	NA	NA
3332	Cont	High	CH	cont:cont	CHC	12/14/2016	900	22	12	#22-12	NA	1.173	CONT	Fertile	NA	NA	NA	NA	NA	NA	NA	NA	NA	NA	NA	NA	NA	NA	NA	NA	NA	NA	NA	NA	NA
3344	Cont	High	CH	cont:cont	CHC	12/10/2016	900	27	1	#27-1	NA	1.082	CONT	Fertile	NA	NA	NA	229	56	5	361	3	58	1.025	-0.052680222	NA	NA	NA	NA	NA	NA	NA	NA	NA	NA
3344	Cont	High	CH	cont:high	CHH	12/12/2016	900	27	2	#27-2	NA	1.104	HIGH	Fertile	NA	NA	NA	215	54	5	NA	NA	NA	NA	NA	NA	NA	NA	NA	NA	NA	NA	NA	NA	NA
3344	Cont	High	CH	cont:cont	CHC	12/13/2016	900	27	3	#27-3	NA	1.009	CONT	Fertile	NA	NA	NA	181	53	1	NA	NA	NA	NA	NA	NA	NA	NA	NA	NA	NA	NA	NA	NA	NA
3344	Cont	High	CH	cont:high	CHH	12/15/2016	900	27	4	#27-4	NA	1.067	HIGH	Fertile	3	1	Died	260	58	9	NA	NA	NA	NA	NA	NA	NA	NA	NA	NA	NA	NA	NA	NA	NA
3344	Cont	High	CH	cont:cont	CHC	12/16/2016	900	27	5	#27-5	NA	1.084	CONT	Fertile	NA	NA	NA	221	55	5	NA	NA	NA	NA	NA	NA	NA	NA	NA	NA	NA	NA	NA	NA	NA
3344	Cont	High	CH	cont:high	CHH	12/19/2016	900	27	6	#27-6	NA	1	HIGH	Fertile	NA	NA	NA	NA	NA	NA	NA	NA	NA	NA	NA	NA	NA	NA	NA	NA	NA	NA	NA	NA	NA
3344	Cont	High	CH	NA	NA	12/21/2016	900	27	7	#27-7	m	1.085	NA	NA	NA	NA	NA	NA	NA	NA	NA	NA	NA	NA	NA	NA	NA	NA	NA	NA	NA	NA	NA	NA	NA
3344	Cont	High	CH	cont:cont	CHC	12/13/2016	900	27	8	#27-8	NA	1.029	CONT	Fertile	NA	NA	NA	194	56	6	NA	NA	NA	NA	NA	NA	NA	NA	NA	NA	NA	NA	NA	NA	NA
3335	Cont	High	CH	cont:cont	CHC	11/23/2016	900	29	1	#29-1	NA	1.3	CONT	Infertile	NA	NA	NA	NA	NA	NA	NA	NA	NA	NA	NA	NA	NA	NA	NA	NA	NA	NA	NA	NA	NA
3335	Cont	High	CH	cont:high	CHH	11/24/2016	900	29	2	#29-2	m	1.374	HIGH	Fertile	NA	NA	NA	244	50	1	312	4	54	NA	NA	12/14/2016	1511	NA	12/14/2016	1807	176	0.814	0.016	0.068	0.006
3335	Cont	High	CH	cont:cont	CHC	11/25/2016	900	29	3	#29-3	NA	1.314	CONT	Fertile	NA	NA	NA	228	59	3	NA	NA	NA	NA	NA	NA	NA	NA	NA	NA	NA	NA	NA	NA	NA
3335	Cont	High	CH	cont:high	CHH	11/26/2016	900	29	4	#29-4	NA	1.394	HIGH	Fertile	NA	NA	NA	240	59	2	NA	NA	NA	NA	NA	NA	NA	NA	NA	NA	NA	NA	NA	NA	NA
3335	Cont	High	CH	cont:cont	CHC	11/27/2016	900	29	5	#29-5	f	1.386	CONT	Fertile	6	1	Died	185	57	1	331	4	52	NA	NA	NA	NA	NA	NA	NA	NA	NA	NA	NA	NA
3335	Cont	High	CH	cont:high	CHH	11/28/2016	900	29	6	#29-6	f	1.407	HIGH	Fertile	NA	NA	NA	NA	NA	NA	NA	NA	NA	NA	NA	NA	NA	NA	NA	NA	NA	NA	NA	NA	NA
3360	Cont	High	CH	cont:high	CHH	11/30/2016	900	33	1	#33-1	NA	1.042	HIGH	Fertile	NA	NA	NA	215	54	7	292	2	58	NA	NA	NA	NA	NA	NA	NA	NA	NA	NA	NA	NA
3360	Cont	High	CH	cont:cont	CHC	12/1/2016	900	33	2	#33-2	NA	1.135	CONT	Fertile	7	0	Lived	204	52	3	359	2	52	0.896	-0.210572687	12/13/2016	1631	14.13125	12/14/2016	1629	1438	0.684	0.013	0.098	0.007
3360	Cont	High	CH	cont:high	CHH	12/2/2016	900	33	3	#33-3	NA	1.113	HIGH	Fertile	NA	NA	NA	240	54	1	346	1	59	0.86	-0.227313567	NA	NA	NA	NA	NA	NA	NA	NA	NA	NA
3360	Cont	High	CH	cont:cont	CHC	12/3/2016	900	33	4	#33-4	f	1.179	CONT	Fertile	7	0	Lived	192	53	7	359	4	56	1.061	-0.100084818	12/15/2016	1342	13.19166667	12/15/2016	1716	214	0.889	0.019	NA	0.005
3360	Cont	High	CH	cont:high	CHH	12/9/2016	900	33	5	#33-5	f	1.032	HIGH	Fertile	5	1	Died	271	59	3	NA	NA	NA	0.93	-0.098837209	NA	NA	NA	NA	NA	NA	NA	NA	NA	NA
3360	Cont	High	CH	cont:cont	CHC	12/10/2016	900	33	6	#33-6	f	1.146	CONT	Fertile	6	1	Died	207	57	3	384	5	56	1.042	-0.090750436	NA	NA	NA	NA	NA	NA	NA	NA	NA	NA
3360	Cont	High	CH	cont:high	CHH	12/12/2016	900	33	7	#33-7	NA	1.195	HIGH	Fertile	NA	NA	NA	NA	NA	NA	NA	NA	NA	NA	NA	NA	NA	NA	NA	NA	NA	NA	NA	NA	NA
3360	Cont	High	CH	cont:cont	CHC	12/13/2016	900	33	8	#33-8	NA	1.096	CONT	Infertile	NA	NA	NA	NA	NA	NA	NA	NA	NA	NA	NA	NA	NA	NA	NA	NA	NA	NA	NA	NA	NA
3361	Cont	High	CH	cont:high	CHH	12/6/2016	900	35	1	#35-1	f	1.061	HIGH	Fertile	2	1	Died	185	51	10	NA	NA	NA	NA	NA	NA	NA	NA	NA	NA	NA	NA	NA	NA	NA
3361	Cont	High	CH	cont:cont	CHC	12/7/2016	900	35	2	#35-2	m	1.103	CONT	Fertile	7	0	Lived	216	57	3	NA	NA	NA	NA	NA	12/19/2016	2003	13.91458333	12/20/2016	1317	1034	0.765	0.014	NA	0.004
3361	Cont	High	CH	cont:high	CHH	12/8/2016	900	35	3	#35-3	m	1.08	HIGH	Fertile	7	0	Lived	243	50	4	NA	NA	NA	NA	NA	12/20/2016	1350	13.20069444	12/20/2016	1729	219	0.785	0.019	0.058	0.004
3361	Cont	High	CH	cont:cont	CHC	12/9/2016	900	35	4	#35-4	NA	1.136	CONT	Fertile	7	0	Lived	203	50	2	312	3	55	1.017	-0.104753521	12/21/2016	1536	13.35277778	12/21/2016	1948	252	0.815	NA	NA	NA
3361	Cont	High	CH	cont:high	CHH	12/10/2016	900	35	5	#35-5	NA	1.155	HIGH	Fertile	NA	NA	NA	NA	NA	NA	307	6	58	1.089	-0.057142857	NA	NA	NA	NA	NA	NA	NA	NA	NA	NA
3361	Cont	High	CH	cont:cont	CHC	12/16/2016	900	35	6	#35-6	NA	1.068	CONT	Fertile	NA	NA	NA	219	59	3	NA	NA	NA	NA	NA	NA	NA	NA	NA	NA	NA	NA	NA	NA	NA
3361	Cont	High	CH	cont:high	CHH	12/17/2016	900	35	7	#35-7	NA	1.203	HIGH	Fertile	NA	NA	NA	NA	NA	NA	NA	NA	NA	NA	NA	NA	NA	NA	NA	NA	NA	NA	NA	NA	NA
3361	Cont	High	CH	cont:cont	CHC	12/18/2016	900	35	8	#35-8	NA	1.141	CONT	Fertile	NA	NA	NA	NA	NA	NA	NA	NA	NA	NA	NA	NA	NA	NA	NA	NA	NA	NA	NA	NA	NA
3361	Cont	High	CH	cont:high	CHH	12/19/2016	900	35	9	#35-9	NA	1.216	HIGH	Fertile	NA	NA	NA	NA	NA	NA	NA	NA	NA	NA	NA	NA	NA	NA	NA	NA	NA	NA	NA	NA	NA
3368	Cont	High	CH	cont:cont	CHC	12/5/2016	900	37	1	#37-1	NA	0.97	CONT	Infertile	NA	NA	NA	NA	NA	NA	NA	NA	NA	NA	NA	NA	NA	NA	NA	NA	NA	NA	NA	NA	NA
3368	Cont	High	CH	cont:high	CHH	12/6/2016	900	37	2	#37-2	NA	0.949	HIGH	Infertile	NA	NA	NA	NA	NA	NA	NA	NA	NA	NA	NA	NA	NA	NA	NA	NA	NA	NA	NA	NA	NA
3368	Cont	High	CH	cont:cont	CHC	12/7/2016	900	37	3	#37-3	NA	0.998	CONT	Fertile	7	0	Lived	247	52	5	NA	NA	NA	NA	NA	12/19/2016	2003	13.85	12/20/2016	1224	981	0.793	0.026	NA	0.004
3368	Cont	High	CH	cont:high	CHH	12/8/2016	900	37	4	#37-4	NA	1.029	HIGH	Fertile	2	1	Died	234	55	7	NA	NA	NA	NA	NA	NA	NA	NA	NA	NA	NA	NA	NA	NA	NA
3368	Cont	High	CH	cont:cont	CHC	12/9/2016	900	37	5	#37-5	NA	1.07	CONT	Fertile	NA	NA	NA	225	54	6	250	8	59	1	-0.065420561	NA	NA	NA	NA	NA	NA	NA	NA	NA	NA
3368	Cont	High	CH	cont:high	CHH	12/10/2016	900	37	6	#37-6	NA	0.991	HIGH	Infertile	NA	NA	NA	NA	NA	NA	NA	NA	NA	NA	NA	NA	NA	NA	NA	NA	NA	NA	NA	NA	NA
3368	Cont	High	CH	cont:cont	CHC	12/14/2016	900	37	7	#37-7	NA	0.818	CONT	Fertile	NA	NA	NA	NA	NA	NA	NA	NA	NA	NA	NA	NA	NA	NA	NA	NA	NA	NA	NA	NA	NA
3368	Cont	High	CH	cont:high	CHH	12/15/2016	900	37	8	#37-8	f	0.879	HIGH	Fertile	1	1	Died	NA	NA	NA	NA	NA	NA	NA	NA	NA	NA	NA	NA	NA	NA	NA	NA	NA	NA
3368	Cont	High	CH	cont:cont	CHC	12/16/2016	900	37	9	#37-9	NA	0.916	CONT	Fertile	NA	NA	NA	218	55	4	NA	NA	NA	NA	NA	NA	NA	NA	NA	NA	NA	NA	NA	NA	NA
3368	Cont	High	CH	cont:high	CHH	12/17/2016	900	37	10	#37-10	NA	0.973	HIGH	NA	NA	NA	NA	NA	NA	NA	NA	NA	NA	NA	NA	NA	NA	NA	NA	NA	NA	NA	NA	NA	NA
3281	Mild	Cont	MC	mild:high	MCH	10/17/2016	900	1	1	#1-1	NA	1.165	HIGH	Fertile	5	1	Died	NA	NA	NA	NA	NA	NA	NA	NA	NA	NA	NA	NA	NA	NA	NA	NA	NA	NA
3281	Mild	Cont	MC	mild:cont	MCC	10/18/2016	900	1	2	#1-2	NA	1.192	CONT	Fertile	7	0	Lived	NA	NA	NA	338	3	50	NA	NA	NA	NA	15.11111111	11/1/2016	1600	NA	0.769	0.023	0.052	NA
3281	Mild	Cont	MC	mild:high	MCH	10/19/2016	900	1	3	#1-3	m	1.242	HIGH	Fertile	7	0	Lived	NA	NA	NA	292	6	52	NA	NA	NA	NA	14.20277778	11/1/2016	1732	NA	0.864	0.027	0.09	NA
3281	Mild	Cont	MC	mild:cont	MCC	10/20/2016	900	1	4	#1-4	m	1.202	CONT	Fertile	7	0	Lived	NA	NA	NA	253	2	53	NA	NA	NA	NA	14.13194444	11/2/2016	1630	NA	0.729	0.014	NA	0.005
3281	Mild	Cont	MC	mild:high	MCH	10/21/2016	900	1	5	#1-5	f	1.225	HIGH	Fertile	7	0	Lived	NA	NA	NA	194	1	55	NA	NA	11/4/2016	1749	15.87291667	11/5/2016	1257	1148	0.625	0.009	0.07	0.004
3281	Mild	Cont	MC	mild:cont	MCC	10/23/2016	900	1	6	#1-6	m	1.267	CONT	Fertile	7	0	Lived	NA	NA	NA	NA	NA	NA	NA	NA	11/4/2016	1748	14.00347222	11/5/2016	1445	1257	0.724	0.018	0.06	0.008
3281	Mild	Cont	MC	mild:high	MCH	10/30/2016	900	1	7	#1-7	NA	0.904	HIGH	Infertile	NA	NA	NA	NA	NA	NA	NA	NA	NA	NA	NA	NA	NA	NA	NA	NA	NA	NA	NA	NA	NA
3281	Mild	Cont	MC	mild:cont	MCC	10/30/2016	900	1	8	#1-8	NA	0.899	CONT	Infertile	NA	NA	NA	NA	NA	NA	NA	NA	NA	NA	NA	NA	NA	NA	NA	NA	NA	NA	NA	NA	NA
3281	Mild	Cont	MC	mild:high	MCH	11/11/2016	900	1	9	#1-9	NA	0.965	HIGH	NA	NA	NA	NA	NA	NA	NA	NA	NA	NA	NA	NA	NA	NA	NA	NA	NA	NA	NA	NA	NA	NA
3281	Mild	Cont	MC	mild:high	MCH	11/12/2016	900	1	9	#1-9	NA	1.182	HIGH	Infertile	NA	NA	NA	NA	NA	NA	NA	NA	NA	NA	NA	NA	NA	NA	NA	NA	NA	NA	NA	NA	NA
3281	Mild	Cont	MC	mild:cont	MCC	11/12/2016	900	1	10	#1-10	NA	1.21	CONT	NA	NA	NA	NA	NA	NA	NA	NA	NA	NA	NA	NA	NA	NA	NA	NA	NA	NA	NA	NA	NA	NA
3281	Mild	Cont	MC	mild:high	MCH	11/13/2016	900	1	11	#1-11	m	1.256	HIGH	Fertile	5	1	Died	179	50	1	359	1	54	NA	NA	NA	NA	NA	NA	NA	NA	NA	NA	NA	NA
3281	Mild	Cont	MC	mild:cont	MCC	11/14/2016	900	1	12	#1-12	NA	1.321	CONT	Infertile	NA	NA	NA	NA	NA	NA	NA	NA	NA	NA	NA	NA	NA	NA	NA	NA	NA	NA	NA	NA	NA
3281	Mild	Cont	MC	mild:high	MCH	11/18/2016	900	1	13	#1-13	NA	1.043	HIGH	Fertile	4	1	Died	191	56	2	NA	NA	NA	NA	NA	NA	NA	NA	NA	NA	NA	NA	NA	NA	NA
3281	Mild	Cont	MC	mild:cont	MCC	11/19/2016	900	1	14	#1-14	f	1.12	CONT	Fertile	4	1	Died	215	51	2	NA	NA	NA	NA	NA	NA	NA	NA	NA	NA	NA	NA	NA	NA	NA
3281	Mild	Cont	MC	mild:high	MCH	11/21/2016	900	1	15	#1-15	NA	1.225	HIGH	Fertile	NA	NA	NA	NA	NA	NA	127	5	55	NA	NA	NA	NA	NA	NA	NA	NA	NA	NA	NA	NA
3281	Mild	Cont	MC	mild:cont	MCC	11/21/2016	900	1	16	#1-16	m	1.327	CONT	Fertile	7	0	Lived	226	54	4	348	4	53	NA	NA	12/3/2016	1904	13.77361111	12/4/2016	1114	970	0.739	0.013	0.054	0.007
3281	Mild	Cont	MC	mild:high	MCH	11/22/2016	900	1	17	#1-17	f	1.317	HIGH	Fertile	6	1	Died	167	57	3	352	3	52	NA	NA	NA	NA	NA	NA	NA	NA	NA	NA	NA	NA
3281	Mild	Cont	MC	mild:cont	MCC	11/26/2016	900	1	18	#1-18	m	1.173	CONT	Fertile	7	0	Lived	202	50	1	346	1	59	NA	NA	12/8/2016	1728	13.69652778	12/9/2016	1003	995	0.821	0.008	0.105	0.005
3281	Mild	Cont	MC	mild:high	MCH	11/27/2016	900	1	19	#1-19	f	1.278	HIGH	Fertile	4	1	Died	NA	NA	NA	291	4	55	NA	NA	NA	NA	NA	NA	NA	NA	NA	NA	NA	NA
3281	Mild	Cont	MC	mild:cont	MCC	11/27/2016	900	1	20	#1-20	m	1.169	CONT	Fertile	7	0	Lived	153	50	7	337	4	54	NA	NA	12/9/2016	1925	13.98472222	12/10/2016	1418	1133	0.861	0.01	0.116	0.005
3281	Mild	Cont	MC	mild:high	MCH	11/27/2016	900	1	21	#1-21	f	1.236	HIGH	Fertile	6	1	Died	253	50	1	NA	NA	NA	NA	NA	NA	NA	NA	NA	NA	NA	NA	NA	NA	NA
3281	Mild	Cont	MC	mild:cont	MCC	11/28/2016	900	1	22	#1-22	f	1.234	CONT	Fertile	6	1	Died	189	54	8	298	4	50	NA	NA	NA	NA	NA	NA	NA	NA	NA	NA	NA	NA
3281	Mild	Cont	MC	mild:high	MCH	11/29/2016	900	1	23	#1-23	NA	1.231	HIGH	Fertile	4	1	Died	257	50	3	322	5	50	NA	NA	NA	NA	NA	NA	NA	NA	NA	NA	NA	NA
3281	Mild	Cont	MC	mild:cont	MCC	11/30/2016	900	1	24	#1-24	f	1.27	CONT	Fertile	7	0	Lived	NA	NA	NA	348	5	60	1.143	-0.1	12/12/2016	1643	13.72222222	12/13/2016	1040	1077	0.852	0.017	NA	0.007
3281	Mild	Cont	MC	mild:high	MCH	12/2/2016	900	1	25	#1-25	f	1.277	HIGH	Fertile	5	1	Died	246	59	3	315	4	55	1.156	-0.094753328	NA	NA	NA	NA	NA	NA	NA	NA	NA	NA
3294	Mild	Cont	MC	mild:cont	MCC	10/27/2016	900	6	1	#6-1	NA	1.231	CONT	Fertile	7	0	Lived	206	50	1	337	3	53	NA	NA	11/8/2016	1401	13.92916667	11/9/2016	1338	1477	0.839	0.028	NA	0.007
3294	Mild	Cont	MC	mild:high	MCH	10/28/2016	900	6	2	#6-2	NA	1.106	HIGH	Fertile	NA	NA	NA	NA	NA	NA	NA	NA	NA	NA	NA	NA	NA	NA	NA	NA	NA	NA	NA	NA	NA
3294	Mild	Cont	MC	mild:high	MCH	10/29/2016	900	6	3	#6-3	NA	1.167	HIGH	Fertile	2	1	Died	NA	NA	NA	NA	NA	NA	NA	NA	NA	NA	NA	NA	NA	NA	NA	NA	NA	NA
3294	Mild	Cont	MC	mild:cont	MCC	10/30/2016	900	6	4	#6-4	f	1.27	CONT	Fertile	7	0	Lived	173	58	1	292	1	50	NA	NA	11/11/2016	2101	14.20555556	11/12/2016	1736	1235	0.818	0.013	NA	0.008
3294	Mild	Cont	MC	mild:high	MCH	11/19/2016	900	6	5	#6-5	m	1.062	HIGH	Fertile	7	0	Lived	231	54	5	310	4	50	NA	NA	12/1/2016	859	12.85347222	12/1/2016	1229	210	0.743	0.015	NA	0.006
3294	Mild	Cont	MC	mild:cont	MCC	11/20/2016	900	6	6	#6-6	NA	1.181	CONT	Fertile	NA	NA	NA	231	54	5	252	5	51	NA	NA	NA	NA	NA	NA	NA	NA	NA	NA	NA	NA
3294	Mild	Cont	MC	mild:high	MCH	11/21/2016	900	6	7	#6-7	f	1.255	HIGH	Fertile	6	1	Died	NA	NA	NA	NA	NA	NA	NA	NA	NA	NA	NA	NA	NA	NA	NA	NA	NA	NA
3294	Mild	Cont	MC	mild:cont	MCC	11/22/2016	900	6	8	#6-8	m	1.23	CONT	Fertile	6	1	Died	NA	NA	NA	386	6	52	NA	NA	NA	NA	NA	NA	NA	NA	NA	NA	NA	NA
3294	Mild	Cont	MC	mild:high	MCH	11/23/2016	900	6	9	#6-9	NA	1.283	HIGH	Fertile	NA	NA	NA	200	50	3	NA	NA	NA	NA	NA	NA	NA	NA	NA	NA	NA	NA	NA	NA	NA
3294	Mild	Cont	MC	mild:cont	MCC	11/26/2016	900	6	10	#6-10	m	1.197	CONT	Fertile	6	1	Died	207	59	3	372	2	55	NA	NA	NA	NA	NA	NA	NA	NA	NA	NA	NA	NA
3294	Mild	Cont	MC	mild:high	MCH	11/27/2016	900	6	11	#6-11	f	1.284	HIGH	Fertile	6	1	Died	NA	NA	NA	NA	NA	NA	NA	NA	NA	NA	NA	NA	NA	NA	NA	NA	NA	NA
3294	Mild	Cont	MC	mild:cont	MCC	11/28/2016	900	6	12	#6-12	f	1.353	CONT	Fertile	6	1	Died	NA	NA	NA	317	1	56	NA	NA	NA	NA	NA	NA	NA	NA	NA	NA	NA	NA
3294	Mild	Cont	MC	mild:high	MCH	11/29/2016	900	6	13	#6-13	NA	1.356	HIGH	Fertile	NA	NA	NA	259	53	6	NA	NA	NA	NA	NA	NA	NA	NA	NA	NA	NA	NA	NA	NA	NA
3294	Mild	Cont	MC	mild:cont	MCC	11/30/2016	900	6	14	#6-14	f	1.365	CONT	Fertile	7	0	Lived	194	56	2	383	7	53	0.981	-0.281318681	12/13/2016	1034	13.99861111	12/13/2016	1438	244	0.75	0.008	NA	0.005
3294	Mild	Cont	MC	mild:high	MCH	12/1/2016	900	6	15	#6-15	m	1.325	HIGH	Fertile	NA	NA	NA	208	53	1	NA	NA	NA	NA	NA	NA	NA	NA	NA	NA	NA	NA	NA	NA	NA
3294	Mild	Cont	MC	mild:cont	MCC	12/5/2016	900	6	16	#6-16	NA	1.171	CONT	Fertile	2	1	Died	203	54	5	298	5	50	1.077	-0.080273271	NA	NA	NA	NA	NA	NA	NA	NA	NA	NA
3294	Mild	Cont	MC	mild:high	MCH	12/7/2016	900	6	17	#6-17	f	1.349	HIGH	Fertile	5	1	Died	247	54	3	294	1	59	1.242	-0.079318013	NA	NA	NA	NA	NA	NA	NA	NA	NA	NA
3294	Mild	Cont	MC	mild:cont	MCC	12/7/2016	900	6	18	#6-18	f	1.21	CONT	Fertile	7	0	Lived	221	59	8	NA	NA	NA	NA	NA	12/19/2016	1501	13.25347222	12/19/2016	1805	184	0.853	0.015	0.095	0.005
3294	Mild	Cont	MC	mild:high	MCH	12/8/2016	900	6	19	#6-19	NA	1.338	HIGH	Fertile	2	1	Died	244	54	2	NA	NA	NA	NA	NA	NA	NA	NA	NA	NA	NA	NA	NA	NA	NA
3294	Mild	Cont	MC	mild:cont	MCC	12/9/2016	900	6	20	#6-20	NA	1.307	CONT	Fertile	7	0	Lived	NA	NA	NA	331	4	59	1.049	-0.197398623	12/21/2016	1045	13.1125	12/21/2016	1602	317	0.873	0.018	0.122	0.007
3294	Mild	Cont	MC	mild:high	MCH	12/10/2016	900	6	21	#6-21	NA	1.239	HIGH	Fertile	6	1	Died	NA	NA	NA	346	5	51	1.116	-0.099273608	NA	NA	NA	NA	NA	NA	NA	NA	NA	NA
3294	Mild	Cont	MC	mild:cont	MCC	12/15/2016	900	6	22	#6-22	NA	1.199	CONT	Fertile	NA	NA	NA	266	52	4	NA	NA	NA	NA	NA	NA	NA	NA	NA	NA	NA	NA	NA	NA	NA
3290	Mild	Cont	MC	mild:cont	MCC	10/18/2016	900	9	1	#9-1	NA	1.057	CONT	Fertile	7	0	Lived	NA	NA	NA	315	2	58	NA	NA	NA	NA	14.13194444	10/31/2016	1630	NA	0.709	0.011	0.052	NA
3290	Mild	Cont	MC	mild:high	MCH	10/19/2016	900	9	2	#9-2	NA	1.143	HIGH	Fertile	7	0	Lived	NA	NA	NA	335	4	54	NA	NA	NA	NA	14.18055556	11/1/2016	1700	NA	0.724	0.018	0.028	NA
3290	Mild	Cont	MC	mild:cont	MCC	10/20/2016	900	9	3	#9-3	f	1.182	CONT	Fertile	7	0	Lived	NA	NA	NA	225	1	56	NA	NA	NA	NA	13.97222222	11/2/2016	1400	NA	0.864	0.03	0.067	0.007
3290	Mild	Cont	MC	mild:high	MCH	10/21/2016	900	9	4	#9-4	m	1.162	HIGH	Fertile	7	0	Lived	NA	NA	NA	NA	NA	NA	NA	NA	NA	NA	14.05277778	11/3/2016	1516	NA	0.769	0.015	0.045	0.007
3290	Mild	Cont	MC	mild:cont	MCC	10/22/2016	900	9	5	#9-5	NA	1.195	CONT	Fertile	7	0	Lived	206	53	3	348	2	58	NA	NA	NA	NA	13.71527778	11/4/2016	1030	NA	0.842	0.046	0.102	0.007
3290	Mild	Cont	MC	mild:high	MCH	11/14/2016	900	9	6	#9-6	NA	1.239	HIGH	Fertile	NA	NA	NA	212	50	4	382	6	55	NA	NA	NA	NA	NA	NA	NA	NA	NA	NA	NA	NA
3290	Mild	Cont	MC	mild:cont	MCC	11/15/2016	900	9	7	#9-7	NA	1.212	CONT	Infertile	NA	NA	NA	NA	NA	NA	NA	NA	NA	NA	NA	NA	NA	NA	NA	NA	NA	NA	NA	NA	NA
3290	Mild	Cont	MC	mild:high	MCH	11/16/2016	900	9	8	#9-8	NA	1.211	HIGH	Infertile	NA	NA	NA	NA	NA	NA	NA	NA	NA	NA	NA	NA	NA	NA	NA	NA	NA	NA	NA	NA	NA
3290	Mild	Cont	MC	mild:cont	MCC	11/17/2016	900	9	9	#9-9	NA	1.252	CONT	Fertile	NA	NA	NA	NA	NA	NA	NA	NA	NA	NA	NA	NA	NA	NA	NA	NA	NA	NA	NA	NA	NA
3290	Mild	Cont	MC	mild:high	MCH	11/18/2016	900	9	10	#9-10	f	1.204	HIGH	Fertile	6	1	Died	185	58	1	NA	NA	NA	NA	NA	NA	NA	NA	NA	NA	NA	NA	NA	NA	NA
3290	Mild	Cont	MC	mild:cont	MCC	11/20/2016	900	9	11	#9-11	f	1.212	CONT	Fertile	7	0	Lived	202	51	1	297	4	50	NA	NA	12/3/2016	1822	14.32430556	12/3/2016	1907	45	0.942	0.02	NA	0.006
3290	Mild	Cont	MC	mild:high	MCH	11/23/2016	900	9	12	#9-12	f	1.155	HIGH	Fertile	6	1	Died	181	56	3	368	4	51	NA	NA	NA	NA	NA	NA	NA	NA	NA	NA	NA	NA
3290	Mild	Cont	MC	mild:cont	MCC	11/25/2016	900	9	13	#9-13	NA	1.148	CONT	NA	NA	NA	NA	NA	NA	NA	NA	NA	NA	NA	NA	NA	NA	NA	NA	NA	NA	NA	NA	NA	NA
3290	Mild	Cont	MC	mild:high	MCH	11/25/2016	900	9	14	#9-14	NA	1.138	HIGH	Fertile	NA	NA	NA	256	57	5	NA	NA	NA	NA	NA	NA	NA	NA	NA	NA	NA	NA	NA	NA	NA
3290	Mild	Cont	MC	mild:cont	MCC	11/26/2016	900	9	15	#9-15	m	1.194	CONT	Fertile	7	0	Lived	NA	NA	NA	368	4	59	NA	NA	12/8/2016	1728	13.70972222	12/9/2016	1022	1014	0.75	0.01	0.068	0.006
3290	Mild	Cont	MC	mild:high	MCH	11/27/2016	900	9	16	#9-16	NA	1.192	HIGH	Fertile	NA	NA	NA	NA	NA	NA	NA	NA	NA	NA	NA	NA	NA	NA	NA	NA	NA	NA	NA	NA	NA
3290	Mild	Cont	MC	mild:cont	MCC	11/28/2016	900	9	17	#9-17	NA	1.213	CONT	Fertile	5	1	Died	194	50	7	NA	NA	NA	NA	NA	NA	NA	NA	NA	NA	NA	NA	NA	NA	NA
3300	Mild	Cont	MC	mild:high	MCH	10/19/2016	900	11	1	#11-1	f	1.099	HIGH	Fertile	7	0	Lived	NA	NA	NA	277	5	51	NA	NA	NA	NA	14.19027778	11/1/2016	1714	NA	0.756	0.026	0.083	NA
3300	Mild	Cont	MC	mild:cont	MCC	10/20/2016	900	11	2	#11-2	NA	1.116	CONT	Fertile	NA	NA	NA	NA	NA	NA	263	3	50	NA	NA	NA	NA	NA	NA	NA	NA	NA	NA	NA	NA
3300	Mild	Cont	MC	mild:high	MCH	10/21/2016	900	11	3	#11-3	NA	1.138	HIGH	Fertile	NA	NA	NA	170	52	4	269	1	56	NA	NA	NA	NA	NA	NA	NA	NA	NA	NA	NA	NA
3300	Mild	Cont	MC	mild:cont	MCC	10/22/2016	900	11	4	#11-4	NA	1.16	CONT	Fertile	7	0	Lived	191	58	3	NA	NA	NA	NA	NA	11/4/2016	1748	14.98263889	11/5/2016	1415	1227	0.899	0.024	NA	0.007
3300	Mild	Cont	MC	mild:high	MCH	11/13/2016	900	11	5	#11-5	NA	1.107	HIGH	Infertile	NA	NA	NA	NA	NA	NA	NA	NA	NA	NA	NA	NA	NA	NA	NA	NA	NA	NA	NA	NA	NA
3300	Mild	Cont	MC	mild:cont	MCC	11/13/2016	900	11	6	#11-6	f	1.149	CONT	Fertile	2	1	Died	191	53	3	NA	NA	NA	NA	NA	NA	NA	NA	NA	NA	NA	NA	NA	NA	NA
3300	Mild	Cont	MC	mild:high	MCH	11/14/2016	900	11	7	#11-7	f	1.159	HIGH	Fertile	3	1	Died	224	50	3	NA	NA	NA	NA	NA	NA	NA	NA	NA	NA	NA	NA	NA	NA	NA
3300	Mild	Cont	MC	mild:cont	MCC	11/16/2016	900	11	8	#11-8	f	1.155	CONT	Fertile	7	0	Lived	179	59	1	289	2	50	NA	NA	11/28/2016	1840	13.65416667	11/29/2016	942	1502	0.734	0.008	0.104	0.007
3300	Mild	Cont	MC	mild:high	MCH	12/1/2016	900	11	9	#11-9	NA	1.005	HIGH	Fertile	NA	NA	NA	NA	NA	NA	NA	NA	NA	NA	NA	NA	NA	NA	NA	NA	NA	NA	NA	NA	NA
3300	Mild	Cont	MC	mild:cont	MCC	12/2/2016	900	11	10	#11-10	m	1.085	CONT	Fertile	5	1	Died	222	53	7	342	5	51	0.747	-0.311520737	NA	NA	NA	NA	NA	NA	NA	NA	NA	NA
3300	Mild	Cont	MC	mild:high	MCH	12/3/2016	900	11	11	#11-11	m	1.055	HIGH	Fertile	NA	NA	NA	210	52	3	NA	NA	NA	NA	NA	NA	NA	NA	NA	NA	NA	NA	NA	NA	NA
3300	Mild	Cont	MC	mild:cont	MCC	12/5/2016	900	11	12	#11-12	NA	1.082	CONT	Fertile	7	0	Lived	215	56	4	363	6	57	0.947	-0.124768946	12/17/2016	1532	14.49166667	12/18/2016	2148	1816	0.658	0.006	0.057	0.007
3298	Mild	Cont	MC	mild:cont	MCC	10/19/2016	900	15	1	#15-1	NA	0.944	CONT	Fertile	7	0	Lived	NA	NA	NA	324	2	57	NA	NA	NA	NA	13.78472222	11/1/2016	1130	NA	0.638	0.017	0.041	0.005
3298	Mild	Cont	MC	mild:high	MCH	10/19/2016	900	15	2	#15-2	m	1.048	HIGH	Fertile	5	1	Died	NA	NA	NA	NA	NA	NA	NA	NA	12/8/2016	958	NA	12/8/2016	1518	320	0.825	0.009	0.07	0.005
3298	Mild	Cont	MC	mild:cont	MCC	10/20/2016	900	15	3	#15-3	m	1.074	CONT	Fertile	7	0	Lived	NA	NA	NA	291	1	55	NA	NA	NA	NA	13.98333333	11/2/2016	1416	NA	0.794	0.015	0.051	0.007
3298	Mild	Cont	MC	mild:high	MCH	10/20/2016	900	15	4	#15-4	NA	1.103	HIGH	Fertile	5	1	Died	NA	NA	NA	301	1	58	NA	NA	NA	NA	NA	NA	NA	NA	NA	NA	NA	NA
3298	Mild	Cont	MC	mild:cont	MCC	10/21/2016	900	15	5	#15-5	m	1.096	CONT	Fertile	7	0	Lived	NA	NA	NA	338	4	54	NA	NA	NA	NA	14.04166667	11/3/2016	1500	NA	0.785	0.014	0.088	0.005
3298	Mild	Cont	MC	mild:high	MCH	10/23/2016	900	15	6	#15-6	NA	1.104	HIGH	Fertile	7	0	Lived	NA	NA	NA	333	3	55	NA	NA	11/4/2016	1739	13.92152778	11/5/2016	1327	1148	0.762	0.03	0.084	0.006
3298	Mild	Cont	MC	mild:cont	MCC	10/23/2016	900	15	7	#15-7	f	1.096	CONT	Fertile	7	0	Lived	181	56	2	322	4	53	NA	NA	11/5/2016	1530	15.19930556	11/6/2016	1727	1557	0.772	0.012	0.022	0.006
3298	Mild	Cont	MC	mild:high	MCH	10/24/2016	900	15	8	#15-8	NA	1.079	HIGH	Fertile	7	0	Lived	251	57	2	348	4	55	NA	NA	11/5/2016	1531	14.12222222	11/6/2016	1616	1513	0.795	0.025	0.049	0.007
3298	Mild	Cont	MC	mild:cont	MCC	10/25/2016	900	15	9	#15-9	f	1.062	CONT	Fertile	NA	NA	NA	178	53	1	174	1	59	NA	NA	NA	NA	NA	NA	NA	NA	NA	NA	NA	NA
3298	Mild	Cont	MC	mild:high	MCH	10/27/2016	900	15	10	#15-10	NA	1.056	HIGH	Fertile	5	1	Died	230	60	1	342	2	50	NA	NA	NA	NA	NA	NA	NA	NA	NA	NA	NA	NA
3298	Mild	Cont	MC	mild:cont	MCC	10/28/2016	900	15	11	#15-11	f	1.108	CONT	Fertile	7	0	Lived	NA	NA	NA	307	3	58	NA	NA	11/11/2016	908	14.66527778	11/11/2016	958	50	0.796	0.006	NA	0.005
3298	Mild	Cont	MC	mild:high	MCH	10/30/2016	900	15	12	#15-12	NA	0.994	HIGH	Fertile	5	1	Died	230	55	3	NA	NA	NA	NA	NA	NA	NA	NA	NA	NA	NA	NA	NA	NA	NA
3298	Mild	Cont	MC	mild:cont	MCC	10/31/2016	900	15	13	#15-13	f	1.068	CONT	Fertile	7	0	Lived	169	60	1	271	1	50	NA	NA	11/13/2016	630	14.25763889	11/13/2016	1811	701	0.739	0.01	0.076	0.006
3298	Mild	Cont	MC	mild:high	MCH	11/1/2016	900	15	14	#15-14	m	1.076	HIGH	Fertile	4	1	Died	207	58	1	NA	NA	NA	NA	NA	NA	NA	NA	NA	NA	NA	NA	NA	NA	NA
3298	Mild	Cont	MC	mild:cont	MCC	11/2/2016	900	15	15	#15-15	NA	1.079	CONT	Fertile	2	1	Died	184	59	1	NA	NA	NA	NA	NA	NA	NA	NA	NA	NA	NA	NA	NA	NA	NA
3298	Mild	Cont	MC	mild:high	MCH	11/3/2016	900	15	16	#15-16	NA	1.076	HIGH	Fertile	4	1	Died	188	52	1	307	6	57	NA	NA	NA	NA	NA	NA	NA	NA	NA	NA	NA	NA
3298	Mild	Cont	MC	mild:cont	MCC	11/4/2016	900	15	17	#15-17	NA	1.086	CONT	Fertile	NA	NA	NA	236	54	1	NA	NA	NA	NA	NA	NA	NA	NA	NA	NA	NA	NA	NA	NA	NA
3298	Mild	Cont	MC	mild:high	MCH	11/5/2016	900	15	18	#15-18	f	1.131	HIGH	Fertile	4	1	Died	181	59	1	348	1	53	NA	NA	NA	NA	NA	NA	NA	NA	NA	NA	NA	NA
3298	Mild	Cont	MC	mild:high	MCH	11/25/2016	900	15	19	#15-19	NA	1.064	HIGH	Fertile	NA	NA	NA	234	54	4	309	2	54	NA	NA	NA	NA	NA	NA	NA	NA	NA	NA	NA	NA
3298	Mild	Cont	MC	mild:cont	MCC	11/26/2016	900	15	20	#15-20	NA	1.13	CONT	Fertile	7	0	Lived	209	59	2	333	5	56	NA	NA	NA	NA	NA	NA	NA	NA	NA	NA	NA	NA
3298	Mild	Cont	MC	mild:high	MCH	11/27/2016	900	15	21	#15-21	NA	1.129	HIGH	Fertile	5	1	Died	227	50	6	342	1	56	NA	NA	NA	NA	NA	NA	NA	NA	NA	NA	NA	NA
3298	Mild	Cont	MC	mild:cont	MCC	11/28/2016	900	15	22	#15-22	NA	1.156	CONT	Fertile	NA	NA	NA	161	57	9	NA	NA	NA	NA	NA	NA	NA	NA	NA	NA	NA	NA	NA	NA	NA
3298	Mild	Cont	MC	mild:high	MCH	11/29/2016	900	15	23	#15-23	NA	1.129	HIGH	Fertile	NA	NA	NA	NA	NA	NA	NA	NA	NA	NA	NA	NA	NA	NA	NA	NA	NA	NA	NA	NA	NA
3298	Mild	Cont	MC	mild:cont	MCC	11/30/2016	900	15	24	#15-24	NA	1.131	CONT	Fertile	7	0	Lived	175	50	3	314	1	59	1.026	-0.092838196	NA	NA	NA	NA	NA	NA	NA	NA	NA	NA
3298	Mild	Cont	MC	mild:high	MCH	12/1/2016	900	15	25	#15-25	NA	1.071	HIGH	Fertile	4	1	Died	215	50	8	270	6	58	0.956	-0.107376284	NA	NA	NA	NA	NA	NA	NA	NA	NA	NA
3298	Mild	Cont	MC	mild:cont	MCC	12/12/2016	900	15	26	#15-26	NA	1.063	CONT	Fertile	NA	NA	NA	234	59	4	NA	NA	NA	NA	NA	NA	NA	NA	NA	NA	NA	NA	NA	NA	NA
3298	Mild	Cont	MC	mild:high	MCH	12/13/2016	900	15	27	#15-27	NA	1.125	HIGH	Fertile	NA	NA	NA	220	57	5	NA	NA	NA	NA	NA	NA	NA	NA	NA	NA	NA	NA	NA	NA	NA
3298	Mild	Cont	MC	mild:cont	MCC	12/14/2016	900	15	28	#15-28	NA	1.144	CONT	Fertile	NA	NA	NA	NA	NA	NA	NA	NA	NA	NA	NA	NA	NA	NA	NA	NA	NA	NA	NA	NA	NA
3298	Mild	Cont	MC	mild:high	MCH	12/15/2016	900	15	29	#15-29	NA	1.165	HIGH	Fertile	NA	NA	NA	218	57	2	NA	NA	NA	NA	NA	NA	NA	NA	NA	NA	NA	NA	NA	NA	NA
3325	Mild	Cont	MC	mild:cont	MCC	11/14/2016	900	16	1	#16-1	NA	1.28	CONT	Infertile	NA	NA	NA	NA	NA	NA	NA	NA	NA	NA	NA	NA	NA	NA	NA	NA	NA	NA	NA	NA	NA
3325	Mild	Cont	MC	mild:high	MCH	11/15/2016	900	16	2	#16-2	NA	1.305	HIGH	Infertile	NA	NA	NA	NA	NA	NA	NA	NA	NA	NA	NA	NA	NA	NA	NA	NA	NA	NA	NA	NA	NA
3325	Mild	Cont	MC	mild:cont	MCC	11/19/2016	900	16	3	#16-3	NA	1.264	CONT	Infertile	NA	NA	NA	NA	NA	NA	NA	NA	NA	NA	NA	NA	NA	NA	NA	NA	NA	NA	NA	NA	NA
3325	Mild	Cont	MC	mild:high	MCH	11/25/2016	900	16	3	#16-3	NA	1.25	HIGH	Infertile	NA	NA	NA	NA	NA	NA	NA	NA	NA	NA	NA	NA	NA	NA	NA	NA	NA	NA	NA	NA	NA
3325	Mild	Cont	MC	NA	NA	NA	900	16	3	#16-3	f	NA	NA	NA	NA	NA	NA	220	59	1	301	1	59	NA	NA	NA	NA	NA	NA	NA	NA	NA	NA	NA	NA
3325	Mild	Cont	MC	mild:cont	MCC	11/26/2016	900	16	4	#16-4	NA	1.142	CONT	Infertile	NA	NA	NA	NA	NA	NA	NA	NA	NA	NA	NA	NA	NA	NA	NA	NA	NA	NA	NA	NA	NA
3325	Mild	Cont	MC	mild:high	MCH	11/27/2016	900	16	5	#16-5	NA	1.189	HIGH	Infertile	NA	NA	NA	NA	NA	NA	NA	NA	NA	NA	NA	NA	NA	NA	NA	NA	NA	NA	NA	NA	NA
3325	Mild	Cont	MC	mild:cont	MCC	12/2/2016	900	16	6	#16-6	NA	1.199	CONT	Fertile	NA	NA	NA	200	55	8	NA	NA	NA	NA	NA	NA	NA	NA	NA	NA	NA	NA	NA	NA	NA
3325	Mild	Cont	MC	mild:high	MCH	12/12/2016	900	16	7	#16-7	NA	1.289	HIGH	Fertile	NA	NA	NA	217	58	3	NA	NA	NA	NA	NA	NA	NA	NA	NA	NA	NA	NA	NA	NA	NA
3325	Mild	Cont	MC	mild:cont	MCC	12/13/2016	900	16	8	#16-8	NA	1.288	CONT	Fertile	NA	NA	NA	235	58	5	NA	NA	NA	NA	NA	NA	NA	NA	NA	NA	NA	NA	NA	NA	NA
3325	Mild	Cont	MC	mild:high	MCH	12/14/2016	900	16	9	#16-9	NA	1.296	HIGH	Fertile	NA	NA	NA	NA	NA	NA	NA	NA	NA	NA	NA	NA	NA	NA	NA	NA	NA	NA	NA	NA	NA
3325	Mild	Cont	MC	mild:cont	MCC	12/15/2016	900	16	10	#16-10	NA	1.24	CONT	Fertile	NA	NA	NA	260	59	3	NA	NA	NA	NA	NA	NA	NA	NA	NA	NA	NA	NA	NA	NA	NA
3325	Mild	Cont	MC	mild:high	MCH	12/17/2016	900	16	11	#16-11	NA	1.16	HIGH	Fertile	NA	NA	NA	242	55	3	NA	NA	NA	NA	NA	NA	NA	NA	NA	NA	NA	NA	NA	NA	NA
3326	Mild	Cont	MC	mild:cont	MCC	12/19/2016	900	16	12	#16-12	NA	1.085	CONT	Fertile	NA	NA	NA	NA	NA	NA	NA	NA	NA	NA	NA	NA	NA	NA	NA	NA	NA	NA	NA	NA	NA
3325	Mild	Cont	MC	NA	NA	12/20/2016	900	16	13	#16-13	NA	1.134	NA	NA	NA	NA	NA	NA	NA	NA	NA	NA	NA	NA	NA	NA	NA	NA	NA	NA	NA	NA	NA	NA	NA
3325	Mild	Cont	MC	NA	NA	12/21/2016	900	16	14	#16-14	NA	1.126	NA	NA	NA	NA	NA	NA	NA	NA	NA	NA	NA	NA	NA	NA	NA	NA	NA	NA	NA	NA	NA	NA	NA
3336	Mild	Cont	MC	mild:high	MCH	11/27/2016	900	26	1	#26-1	f	1.199	HIGH	Fertile	5	1	Died	NA	NA	NA	303	3	55	NA	NA	NA	NA	NA	NA	NA	NA	NA	NA	NA	NA
3336	Mild	Cont	MC	mild:cont	MCC	11/28/2016	900	26	2	#26-2	m	1.248	CONT	Fertile	6	1	Died	152	54	6	338	2	56	NA	NA	NA	NA	NA	NA	NA	NA	NA	NA	NA	NA
3336	Mild	Cont	MC	mild:high	MCH	11/29/2016	900	26	3	#26-3	NA	1.196	HIGH	Fertile	NA	NA	NA	253	56	4	NA	NA	NA	NA	NA	NA	NA	NA	NA	NA	NA	NA	NA	NA	NA
3336	Mild	Cont	MC	mild:cont	MCC	11/30/2016	900	26	4	#26-4	f	1.281	CONT	Fertile	NA	NA	NA	NA	NA	NA	NA	NA	NA	NA	NA	NA	NA	NA	NA	NA	NA	NA	NA	NA	NA
3333	Mild	Cont	MC	mild:high	MCH	11/23/2016	900	28	1	#28-1	NA	0.866	HIGH	Fertile	6	1	Died	234	50	2	314	2	53	NA	NA	NA	NA	NA	NA	NA	NA	NA	NA	NA	NA
3333	Mild	Cont	MC	mild:cont	MCC	11/24/2016	900	28	2	#28-2	NA	1.026	CONT	Fertile	NA	NA	NA	NA	NA	NA	319	6	55	NA	NA	NA	NA	NA	NA	NA	NA	NA	NA	NA	NA
3333	Mild	Cont	MC	mild:cont	MCC	11/25/2016	900	28	3	#28-3	f	1.068	CONT	Fertile	7	0	Lived	188	59	1	NA	NA	NA	NA	NA	12/8/2016	958	14.00763889	12/8/2016	1451	293	0.624	0.009	NA	0.004
3333	Mild	Cont	MC	mild:high	MCH	11/26/2016	900	28	4	#28-4	NA	1.079	HIGH	NA	NA	NA	NA	NA	NA	NA	NA	NA	NA	NA	NA	NA	NA	NA	NA	NA	NA	NA	NA	NA	NA
3333	Mild	Cont	MC	mild:cont	MCC	11/27/2016	900	28	5	#28-5	f	1.092	CONT	Fertile	7	0	Lived	214	53	3	300	1	59	NA	NA	12/9/2016	1925	14.05555556	12/10/2016	1520	1195	0.671	0.007	0.083	0.005
3333	Mild	Cont	MC	mild:high	MCH	11/28/2016	900	28	6	#28-6	NA	1.218	HIGH	Fertile	NA	NA	NA	211	54	3	314	4	50	NA	NA	NA	NA	NA	NA	NA	NA	NA	NA	NA	NA
3327	Mild	Cont	MC	mild:cont	MCC	12/6/2016	900	34	1	#34-1	NA	0.906	CONT	Infertile	NA	NA	NA	NA	NA	NA	NA	NA	NA	NA	NA	NA	NA	NA	NA	NA	NA	NA	NA	NA	NA
3327	Mild	Cont	MC	mild:high	MCH	12/6/2016	900	34	2	#34-2	NA	1.01	HIGH	Infertile	NA	NA	NA	NA	NA	NA	NA	NA	NA	NA	NA	NA	NA	NA	NA	NA	NA	NA	NA	NA	NA
3327	Mild	Cont	MC	mild:cont	MCC	12/13/2016	900	34	3	#34-3	NA	0.967	CONT	Infertile	NA	NA	NA	NA	NA	NA	NA	NA	NA	NA	NA	NA	NA	NA	NA	NA	NA	NA	NA	NA	NA
3327	Mild	Cont	MC	mild:high	MCH	12/14/2016	900	34	4	#34-4	NA	1.038	HIGH	Infertile	NA	NA	NA	NA	NA	NA	NA	NA	NA	NA	NA	NA	NA	NA	NA	NA	NA	NA	NA	NA	NA
3357	Mild	Cont	MC	mild:high	MCH	12/2/2016	900	36	1	#36-1	f	0.927	HIGH	Fertile	3	1	Died	233	56	9	NA	NA	NA	NA	NA	NA	NA	NA	NA	NA	NA	NA	NA	NA	NA
3357	Mild	Cont	MC	mild:cont	MCC	12/3/2016	900	36	2	#36-2	f	1.413	CONT	Fertile	5	1	Died	NA	NA	NA	402	6	51	1.279	-0.094833687	NA	NA	NA	NA	NA	NA	NA	NA	NA	NA
3357	Mild	Cont	MC	mild:high	MCH	12/4/2016	900	36	3	#36-3	NA	1.122	HIGH	Fertile	NA	NA	NA	202	58	2	327	2	51	0.877	-0.218360071	NA	NA	NA	NA	NA	NA	NA	NA	NA	NA
3357	Mild	Cont	MC	mild:cont	MCC	12/5/2016	900	36	4	#36-4	m	1.118	CONT	Fertile	7	0	Lived	239	52	7	314	4	58	1.015	-0.092128801	NA	NA	14.47569444	12/18/2016	2125	NA	0.667	NA	NA	NA
3357	Mild	Cont	MC	mild:high	MCH	12/6/2016	900	36	5	#36-5	m	1.134	HIGH	Fertile	5	1	Died	230	50	3	382	1	54	1.028	-0.093474427	NA	NA	NA	NA	NA	NA	NA	NA	NA	NA
3283	Mild	High	MH	mild:cont	MHC	11/22/2016	900	3	1	#3-1	f	1.022	CONT	Fertile	7	0	Lived	204	53	4	315	7	58	NA	NA	12/5/2016	937	13.86319444	12/5/2016	1243	186	0.706	0.009	0.09	0.007
3283	Mild	High	MH	mild:high	MHH	11/28/2016	900	3	2	#3-2	NA	1.296	HIGH	Infertile	NA	NA	NA	NA	NA	NA	NA	NA	NA	NA	NA	NA	NA	NA	NA	NA	NA	NA	NA	NA	NA
3283	Mild	High	MH	mild:cont	MHC	11/28/2016	900	3	3	#3-3	f	1.027	CONT	Fertile	4	1	Died	164	51	5	NA	NA	NA	NA	NA	NA	NA	NA	NA	NA	NA	NA	NA	NA	NA
3283	Mild	High	MH	mild:high	MHH	11/29/2016	900	3	4	#3-4	NA	0.904	HIGH	Fertile	NA	NA	NA	218	50	1	NA	NA	NA	NA	NA	NA	NA	NA	NA	NA	NA	NA	NA	NA	NA
3283	Mild	High	MH	mild:cont	MHC	11/30/2016	900	3	5	#3-5	f	0.999	CONT	Fertile	7	0	Lived	221	51	5	372	4	51	0.803	-0.196196196	12/12/2016	1954	13.78680556	12/13/2016	1133	939	0.618	0.014	0.067	0.005
3283	Mild	High	MH	mild:high	MHH	12/2/2016	900	3	6	#3-6	NA	0.91	HIGH	Infertile	NA	NA	NA	NA	NA	NA	NA	NA	NA	NA	NA	NA	NA	NA	NA	NA	NA	NA	NA	NA	NA
3283	Mild	High	MH	mild:cont	MHC	12/3/2016	900	3	7	#3-7	NA	0.987	CONT	Fertile	NA	NA	NA	180	51	9	NA	NA	NA	NA	NA	NA	NA	NA	NA	NA	NA	NA	NA	NA	NA
3319	Mild	High	MH	mild:cont	MHC	11/25/2016	900	18	1	#18-1	NA	1.165	CONT	Infertile	NA	NA	NA	NA	NA	NA	NA	NA	NA	NA	NA	NA	NA	NA	NA	NA	NA	NA	NA	NA	NA
3319	Mild	High	MH	mild:high	MHH	11/26/2016	900	18	2	#18-2	NA	1.129	HIGH	Fertile	NA	NA	NA	218	57	3	215	1	51	NA	NA	NA	NA	NA	NA	NA	NA	NA	NA	NA	NA
3319	Mild	High	MH	mild:cont	MHC	11/27/2016	900	18	3	#18-3	m	1.112	CONT	Fertile	7	0	Lived	184	54	6	303	3	56	NA	NA	12/14/2016	2004	18.70277778	12/15/2016	1012	848	0.762	0.012	0.071	0.005
3319	Mild	High	MH	mild:cont	MHC	12/2/2016	900	18	4	#18-4	f	0.999	CONT	Fertile	5	1	Died	197	54	3	292	4	53	0.919	-0.08008008	NA	NA	NA	NA	NA	NA	NA	NA	NA	NA
3319	Mild	High	MH	mild:high	MHH	12/3/2016	900	18	5	#18-5	NA	1.045	HIGH	Fertile	5	1	Died	258	55	1	223	5	58	0.971	-0.070813397	NA	NA	NA	NA	NA	NA	NA	NA	NA	NA
3319	Mild	High	MH	mild:cont	MHC	12/4/2016	900	18	6	#18-6	m	1.155	CONT	Fertile	6	1	Died	202	56	2	312	2	56	1.05	-0.090909091	NA	NA	NA	NA	NA	NA	NA	NA	NA	NA
3321	Mild	High	MH	mild:high	MHH	12/6/2016	900	18	7	#18-7	NA	1.019	HIGH	Fertile	2	1	Died	187	57	5	NA	NA	NA	NA	NA	NA	NA	NA	NA	NA	NA	NA	NA	NA	NA
3321	Mild	High	MH	mild:cont	MHC	11/27/2016	900	19	1	#19-1	NA	1.086	CONT	Fertile	NA	NA	NA	194	52	5	NA	NA	NA	NA	NA	NA	NA	NA	NA	NA	NA	NA	NA	NA	NA
3321	Mild	High	MH	mild:high	MHH	12/1/2016	900	19	2	#19-2	NA	1.084	HIGH	Fertile	NA	NA	NA	NA	NA	NA	NA	NA	NA	NA	NA	NA	NA	NA	NA	NA	NA	NA	NA	NA	NA
3321	Mild	High	MH	mild:cont	MHC	12/3/2016	900	19	3	#19-3	f	1.1	CONT	Fertile	6	1	Died	NA	NA	NA	359	1	59	0.963	-0.124545455	NA	NA	NA	NA	NA	NA	NA	NA	NA	NA
3321	Mild	High	MH	mild:high	MHH	12/10/2016	900	19	4	#19-4	NA	1.186	HIGH	Fertile	NA	NA	NA	229	52	1	281	9	50	1.061	-0.10539629	NA	NA	NA	NA	NA	NA	NA	NA	NA	NA
3321	Mild	High	MH	mild:cont	MHC	12/11/2016	900	19	5	#19-5	f	1.143	CONT	Fertile	2	1	Died	173	55	1	NA	NA	NA	NA	NA	NA	NA	NA	NA	NA	NA	NA	NA	NA	NA
3323	Mild	High	MH	mild:high	MHH	12/12/2016	900	19	6	#19-6	NA	1.232	HIGH	Fertile	NA	NA	NA	218	57	1	NA	NA	NA	NA	NA	NA	NA	NA	NA	NA	NA	NA	NA	NA	NA
3317	Mild	High	MH	mild:cont	MHC	11/8/2016	900	23	1	#23-1	NA	1.185	CONT	Fertile	NA	NA	NA	171	55	2	NA	NA	NA	NA	NA	NA	NA	NA	NA	NA	NA	NA	NA	NA	NA
3317	Mild	High	MH	mild:high	MHH	11/9/2016	900	23	2	#23-2	m	1.217	HIGH	Fertile	2	1	Died	263	53	5	NA	NA	NA	NA	NA	NA	NA	NA	NA	NA	NA	NA	NA	NA	NA
3317	Mild	High	MH	mild:cont	MHC	11/10/2017	900	23	3	#23-3	m	1.231	CONT	Fertile	6	1	Died	NA	NA	NA	NA	NA	NA	NA	NA	NA	NA	NA	NA	NA	NA	NA	NA	NA	NA
3317	Mild	High	MH	mild:high	MHH	11/11/2016	900	23	4	#23-4	NA	1.268	HIGH	Fertile	NA	NA	NA	243	50	2	NA	NA	NA	NA	NA	NA	NA	NA	NA	NA	NA	NA	NA	NA	NA
3317	Mild	High	MH	mild:cont	MHC	11/17/2016	900	23	5	#23-5	NA	1.212	CONT	Fertile	5	1	Died	228	56	1	324	4	58	NA	NA	NA	NA	NA	NA	NA	NA	NA	NA	NA	NA
3317	Mild	High	MH	mild:high	MHH	11/19/2016	900	23	6	#23-6	NA	1.303	HIGH	Fertile	1	1	Died	218	55	1	NA	NA	NA	NA	NA	NA	NA	NA	NA	NA	NA	NA	NA	NA	NA
3317	Mild	High	MH	mild:cont	MHC	11/19/2016	900	23	7	#23-7	NA	1.261	CONT	Fertile	NA	NA	NA	166	52	5	298	5	57	NA	NA	NA	NA	NA	NA	NA	NA	NA	NA	NA	NA
3317	Mild	High	MH	mild:high	MHH	11/20/2016	900	23	8	#23-8	f	1.287	HIGH	Fertile	6	1	Died	242	51	2	266	6	53	NA	NA	NA	NA	NA	NA	NA	NA	NA	NA	NA	NA
3317	Mild	High	MH	mild:cont	MHC	11/21/2016	900	23	9	#23-9	f	1.334	CONT	Fertile	7	0	Lived	229	59	1	317	3	51	NA	NA	12/3/2016	1046	13.22083333	12/3/2016	1758	432	0.981	0.018	0.118	0.008
3317	Mild	High	MH	mild:high	MHH	11/27/2016	900	23	10	#23-10	NA	1.175	HIGH	Fertile	NA	NA	NA	225	50	4	NA	NA	NA	NA	NA	NA	NA	NA	NA	NA	NA	NA	NA	NA	NA
3317	Mild	High	MH	mild:cont	MHC	11/28/2016	900	23	11	#23-11	f	1.184	CONT	Fertile	4	1	Died	222	51	1	NA	NA	NA	NA	NA	NA	NA	NA	NA	NA	NA	NA	NA	NA	NA
3317	Mild	High	MH	mild:high	MHH	11/29/2016	900	23	12	#23-12	NA	1.171	HIGH	NA	NA	NA	NA	NA	NA	NA	NA	NA	NA	NA	NA	NA	NA	NA	NA	NA	NA	NA	NA	NA	NA
3317	Mild	High	MH	mild:cont	MHC	11/30/2016	900	23	13	#23-13	NA	1.239	CONT	Fertile	NA	NA	NA	NA	NA	NA	NA	NA	NA	NA	NA	NA	NA	NA	NA	NA	NA	NA	NA	NA	NA
3317	Mild	High	MH	mild:high	MHH	12/2/2016	900	23	14	#23-14	m	1.191	HIGH	Fertile	NA	NA	NA	205	58	5	NA	NA	NA	NA	NA	NA	NA	NA	NA	NA	NA	NA	NA	NA	NA
3317	Mild	High	MH	mild:cont	MHC	12/5/2016	900	23	15	#23-15	f	1.127	CONT	Fertile	7	0	Lived	182	54	8	329	2	52	1.027	-0.088731145	12/17/2016	1532	14.47916667	12/18/2016	2130	1798	0.659	0.016	0.047	0.004
3317	Mild	High	MH	mild:high	MHH	12/6/2016	900	23	16	#23-16	f	1.239	HIGH	Fertile	5	1	Died	219	57	2	319	2	53	1.152	-0.070217918	NA	NA	NA	NA	NA	NA	NA	NA	NA	NA
3317	Mild	High	MH	mild:cont	MHC	12/7/2016	900	23	17	#23-17	m	1.318	CONT	Fertile	6	1	Died	NA	NA	NA	NA	NA	NA	NA	NA	NA	NA	NA	NA	NA	NA	NA	NA	NA	NA
3318	Mild	High	MH	mild:high	MHH	12/8/2016	900	23	18	#23-18	m	1.302	HIGH	Fertile	7	0	Lived	200	58	1	NA	NA	NA	NA	NA	12/20/2016	1945	13.73263889	12/21/2016	1055	910	0.91	0.018	0.065	0.008
3329	Mild	High	MH	mild:high	MHH	11/6/2016	900	24	1	#24-1	f	1.091	HIGH	Fertile	NA	NA	NA	256	53	1	277	3	59	1.059	-0.097186701	11/17/2016	1532	13.53402778	11/18/2016	2209	1837	0.758	0.011	NA	0.005
3329	Mild	High	MH	mild:cont	MHC	11/7/2016	900	24	2	#24-2	NA	1.163	CONT	Fertile	6	1	Died	NA	NA	NA	315	2	55	NA	NA	NA	NA	NA	NA	NA	NA	NA	NA	NA	NA
3329	Mild	High	MH	mild:high	MHH	11/8/2016	900	24	3	#24-3	m	1.13	HIGH	Fertile	3	1	Died	219	50	1	NA	NA	NA	NA	NA	NA	NA	NA	NA	NA	NA	NA	NA	NA	NA
3329	Mild	High	MH	mild:cont	MHC	11/9/2016	900	24	4	#24-4	NA	1.173	CONT	Fertile	7	0	Lived	213	59	2	377	1	57	NA	NA	11/21/2016	1817	13.70833333	11/22/2016	1020	963	0.743	0.009	0.045	0.005
3329	Mild	High	MH	mild:high	MHH	11/11/2016	900	24	5	#24-5	m	1.148	HIGH	Fertile	2	1	Died	NA	NA	NA	NA	NA	NA	NA	NA	11/21/2016	1911	11.66458333	11/22/2016	957	886	0.879	NA	NA	NA
3329	Mild	High	MH	mild:cont	MHC	11/12/2016	900	24	6	#24-6	m	1.224	CONT	Fertile	7	0	Lived	252	57	2	NA	NA	NA	NA	NA	11/24/2016	716	12.58680556	11/24/2016	845	89	0.866	NA	NA	NA
3329	Mild	High	MH	mild:high	MHH	12/6/2016	900	24	7	#24-7	NA	1.173	HIGH	Fertile	7	0	Lived	201	55	2	NA	NA	NA	NA	NA	NA	NA	NA	NA	NA	NA	NA	NA	NA	NA
3329	Mild	High	MH	mild:cont	MHC	12/7/2016	900	24	8	#24-8	NA	1.175	CONT	NA	NA	NA	NA	NA	NA	NA	NA	NA	NA	NA	NA	NA	NA	NA	NA	NA	NA	NA	NA	NA	NA
3329	Mild	High	MH	mild:high	MHH	12/8/2016	900	24	9	#24-9	NA	1.121	HIGH	Fertile	NA	NA	NA	211	52	3	NA	NA	NA	NA	NA	NA	NA	NA	NA	NA	NA	NA	NA	NA	NA
3329	Mild	High	MH	mild:cont	MHC	12/10/2016	900	24	10	#24-10	NA	1.177	CONT	Fertile	7	0	Lived	NA	NA	NA	397	6	55	1.059	-0.100254885	NA	NA	NA	NA	NA	NA	NA	NA	NA	NA
3329	Mild	High	MH	mild:high	MHH	12/10/2016	900	24	11	#24-11	NA	1.152	HIGH	Fertile	NA	NA	NA	227	56	3	NA	NA	NA	1.04	-0.097222222	NA	NA	NA	NA	NA	NA	NA	NA	NA	NA
3329	Mild	High	MH	mild:cont	MHC	12/12/2016	900	24	12	#24-12	NA	1.216	CONT	Fertile	NA	NA	NA	222	54	8	NA	NA	NA	NA	NA	NA	NA	NA	NA	NA	NA	NA	NA	NA	NA
3329	Mild	High	MH	mild:high	MHH	12/15/2016	900	24	13	#24-13	NA	1.152	HIGH	Fertile	NA	NA	NA	NA	NA	NA	NA	NA	NA	NA	NA	NA	NA	NA	NA	NA	NA	NA	NA	NA	NA
3329	Mild	High	MH	mild:cont	MHC	12/16/2016	900	24	14	#24-14	NA	1.119	CONT	Fertile	NA	NA	NA	210	56	6	NA	NA	NA	NA	NA	NA	NA	NA	NA	NA	NA	NA	NA	NA	NA
3345	Mild	High	MH	mild:cont	MHC	12/2/2016	900	30	1	#30-1	m	0.875	CONT	Fertile	6	1	Died	212	59	4	NA	NA	NA	NA	NA	NA	NA	NA	NA	NA	NA	NA	NA	NA	NA
3345	Mild	High	MH	mild:high	MHH	12/6/2016	900	30	2	#30-2	m	0.991	HIGH	Fertile	2	1	Died	NA	NA	NA	NA	NA	NA	NA	NA	NA	NA	NA	NA	NA	NA	NA	NA	NA	NA
3345	Mild	High	MH	mild:cont	MHC	12/7/2016	900	30	3	#30-3	NA	1.091	CONT	Fertile	6	1	Died	237	53	9	NA	NA	NA	NA	NA	NA	NA	NA	NA	NA	NA	NA	NA	NA	NA
3345	Mild	High	MH	mild:high	MHH	12/8/2016	900	30	4	#30-4	NA	1.125	HIGH	Fertile	3	1	Died	240	56	6	NA	NA	NA	NA	NA	NA	NA	NA	NA	NA	NA	NA	NA	NA	NA
3345	Mild	High	MH	mild:cont	MHC	12/9/2016	900	30	5	#30-5	m	1.074	CONT	Fertile	7	0	Lived	257	53	5	331	2	57	0.985	-0.082867784	12/21/2016	1911	13.69861111	12/22/2016	1006	895	0.729	NA	NA	NA
3345	Mild	High	MH	mild:high	MHH	12/15/2016	900	30	6	#30-6	NA	1	HIGH	Fertile	NA	NA	NA	211	58	7	NA	NA	NA	NA	NA	NA	NA	NA	NA	NA	NA	NA	NA	NA	NA
3345	Mild	High	MH	mild:cont	MHC	12/16/2016	900	30	7	#30-7	NA	1.408	CONT	Fertile	NA	NA	NA	210	57	8	NA	NA	NA	NA	NA	NA	NA	NA	NA	NA	NA	NA	NA	NA	NA
3345	Mild	High	MH	NA	NA	12/21/2016	900	30	8	#30-8	NA	1.086	NA	NA	NA	NA	NA	NA	NA	NA	NA	NA	NA	NA	NA	NA	NA	NA	NA	NA	NA	NA	NA	NA	NA
3343	Mild	High	MH	mild:high	MHH	11/29/2016	900	32	1	#32-1	f	1.11	HIGH	Fertile	NA	NA	NA	237	56	2	NA	NA	NA	NA	NA	NA	NA	NA	NA	NA	NA	NA	NA	NA	NA
3343	Mild	High	MH	mild:cont	MHC	11/30/2016	900	32	2	#32-2	m	1.139	CONT	Fertile	7	0	Lived	240	51	4	382	3	55	0.895	-0.214223003	12/12/2016	1344	13.20416667	12/12/2016	1734	230	0.74	0.021	0.115	0.006
3343	Mild	High	MH	mild:high	MHH	12/1/2016	900	32	3	#32-3	NA	1.081	HIGH	Infertile	NA	NA	NA	NA	NA	NA	NA	NA	NA	NA	NA	NA	NA	NA	NA	NA	NA	NA	NA	NA	NA
3343	Mild	High	MH	mild:cont	MHC	12/2/2016	900	32	4	#32-4	NA	1.119	CONT	Fertile	NA	NA	NA	212	57	5	327	6	50	1.03	-0.079535299	NA	NA	NA	NA	NA	NA	NA	NA	NA	NA
3343	Mild	High	MH	mild:high	MHH	12/3/2016	900	32	5	#32-5	m	1.192	HIGH	Fertile	4	1	Died	233	59	2	NA	NA	NA	NA	NA	NA	NA	NA	NA	NA	NA	NA	NA	NA	NA
3346	Mild	High	MH	mild:cont	MHC	12/1/2016	900	39	1	#39-1	m	1.055	CONT	Fertile	5	1	Died	222	55	1	361	1	55	0.917	-0.130805687	NA	NA	NA	NA	NA	NA	NA	NA	NA	NA
3346	Mild	High	MH	mild:high	MHH	12/2/2016	900	39	2	#39-2	NA	1.127	HIGH	Fertile	NA	NA	NA	234	51	2	337	5	58	1.018	-0.096716948	NA	NA	NA	NA	NA	NA	NA	NA	NA	NA
3346	Mild	High	MH	mild:cont	MHC	12/3/2016	900	39	3	#39-3	f	1.097	CONT	Fertile	7	0	Lived	202	55	3	331	5	55	0.986	-0.10118505	12/16/2016	1057	13.86805556	12/16/2016	1250	113	0.722	0.012	0.051	0.005
3346	Mild	High	MH	mild:high	MHH	12/4/2016	900	39	4	#39-4	NA	1.178	HIGH	Fertile	NA	NA	NA	251	58	3	151	4	55	1.107	-0.060271647	NA	NA	NA	NA	NA	NA	NA	NA	NA	NA
3346	Mild	High	MH	mild:high	MHH	12/11/2016	900	39	5	#39-5	NA	1.137	HIGH	Fertile	1	1	Died	243	51	2	NA	NA	NA	NA	NA	NA	NA	NA	NA	NA	NA	NA	NA	NA	NA
3346	Mild	High	MH	mild:cont	MHC	12/12/2016	900	39	6	#39-6	NA	1.143	CONT	Fertile	NA	NA	NA	NA	NA	NA	NA	NA	NA	NA	NA	NA	NA	NA	NA	NA	NA	NA	NA	NA	NA
3346	Mild	High	MH	mild:high	MHH	12/13/2016	900	39	7	#39-7	NA	1.148	HIGH	Fertile	1	1	Died	NA	NA	NA	NA	NA	NA	NA	NA	NA	NA	NA	NA	NA	NA	NA	NA	NA	NA
3346	Mild	High	MH	mild:cont	MHC	12/14/2016	900	39	8	#39-8	NA	1.133	CONT	Fertile	NA	NA	NA	NA	NA	NA	NA	NA	NA	NA	NA	NA	NA	NA	NA	NA	NA	NA	NA	NA	NA
3346	Mild	High	MH	mild:high	MHH	12/16/2016	900	39	9	#39-9	NA	1.164	HIGH	Fertile	NA	NA	NA	NA	NA	NA	NA	NA	NA	NA	NA	NA	NA	NA	NA	NA	NA	NA	NA	NA	NA
3353	Mild	High	MH	mild:high	MHH	12/16/2016	900	40	1	#40-1	NA	1.189	HIGH	Fertile	NA	NA	NA	280	50	1	NA	NA	NA	NA	NA	NA	NA	NA	NA	NA	NA	NA	NA	NA	NA
3353	Mild	High	MH	mild:cont	MHC	12/17/2016	900	40	2	#40-2	NA	1.262	CONT	Fertile	NA	NA	NA	255	58	1	NA	NA	NA	NA	NA	NA	NA	NA	NA	NA	NA	NA	NA	NA	NA
3353	Mild	High	MH	mild:cont	MHC	12/18/2016	900	40	3	#40-3	NA	1.24	CONT	Fertile	NA	NA	NA	NA	NA	NA	NA	NA	NA	NA	NA	NA	NA	NA	NA	NA	NA	NA	NA	NA	NA
3353	Mild	High	MH	mild:high	MHH	12/19/2016	900	40	4	#40-4	NA	1.27	HIGH	Fertile	NA	NA	NA	NA	NA	NA	NA	NA	NA	NA	NA	NA	NA	NA	NA	NA	NA	NA	NA	NA	NA
3353	Mild	High	MH	NA	NA	12/20/2016	900	40	5	#40-5	NA	1.27	NA	NA	NA	NA	NA	NA	NA	NA	NA	NA	NA	NA	NA	NA	NA	NA	NA	NA	NA	NA	NA	NA	NA
3353	Mild	High	MH	NA	NA	12/21/2016	900	40	6	#40-6	NA	1.294	NA	NA	NA	NA	NA	NA	NA	NA	NA	NA	NA	NA	NA	NA	NA	NA	NA	NA	NA	NA	NA	NA	NA
